# Supplementary material for: Transcription-dependent cohesin repositioning rewires chromatin loops in cellular senescence
Source: Nat Commun. 2020 Nov 27;11:6049. doi: 10.1038/s41467-020-19878-4 (PMC7695716; doi:10.1038/s41467-020-19878-4)
Supplement: Supplementary file 4 — Supplementary Data 1 [file 41467_2020_19878_MOESM4_ESM.xlsx]

## Sheet: CapturedRegions
### Captured Regions - hg19 coordinates
chr1	151999925	153528470
chr1	149636670	150281559
chr1	760001	1840000
chr1	195628197	197853469
chr1	204690825	205805078
chr1	218200001	219000000
chr1	40000001	40280000
chr1	6440001	8000000
chr1	6120001	6440000
chr1	760001	1840000
chr10	62178292	63700032
chr11	4774421	5776011
chr11	1743417	2349463
chr11	17486246	18907128
chr11	102362505	102987813
chr11	36747649	38838873
chr11	34446087	36532530
chr12	52299443	53422841
chr13	48754687	50555579
chr14	76360001	77320000
chr15	66320001	67040000
chr15	67080001	67560000
chr15	67600001	68720000
chr15	70280001	72440000
chr16	62276450	62776448
chr16	60002	559999
chr17	40586941	41012853
chr17	7509905	8253234
chr17	31898178	32742752
chr17	66103200	66617013
chr17	37958004	38812180
chr18	45280001	46200000
chr18	46400001	49920000
chr19	50991287	51922583
chr19	41200001	43080000
chr2	51658706	52158704
chr2	112264738	113877018
chr2	237974248	238490045
chr20	48000001	49000000
chr20	39181020	39775400
chr21	27076705	27583249
chr22	30372658	30912614
chr22	36531666	37038352
chr3	193720001	194800000
chr3	69651333	70172356
chr3	98454861	99661559
chr4	118246657	118746655
chr4	121192214	122799743
chr4	146280001	147080000
chr5	131692313	132462153
chr5	125988367	126892177
chr5	13855890	14375686
chr6	33343435	34252792
chr6	25309245	26688096
chr6	43786243	44289819
chr7	26957522	27457520
chr7	93547306	94517056
chr8	144440001	145680000
chr8	145720001	146274826
chr8	79440001	81120000
chr9	138623251	139694720
chr9	21794781	22282915
