# Supplementary material for: Transcription-dependent cohesin repositioning rewires chromatin loops in cellular senescence
Source: Nat Commun. 2020 Nov 27;11:6049. doi: 10.1038/s41467-020-19878-4 (PMC7695716; doi:10.1038/s41467-020-19878-4)
Supplement: Supplementary file 5 — Supplementary Data 2 [file 41467_2020_19878_MOESM5_ESM.xlsx]

## Sheet: HiCAlignmentSummary
# Alignment Statistics Hi-C and cHi-C samples
	HiC_Growing1	HiC_Growing2	HiC_Growing_EmptyVector	HiC_RIS1	HiC_RIS2	cHiC_Growing1	cHiC_Growing2	cHiC_RIS1	cHiC_RIS2
Total	243122461	196232011	276580244	216305356	266086016	527485390	486852213	412354485	281964730
Dangling ends	12997268	16955321	16399886	44864757	40098986	9894409	8140595	35516856	17675845
Re-ligation	22343167	14818082	28013264	16163307	22824509	57629539	58689581	40371093	30578971
Circularised	3433307	2917810	4494650	2500573	4859302	8550848	8315588	6839221	6274538
Duplicates	2097776	1874224	66097635	1619962	63442897	95805481	93446124	63010084	73134287
Valid interaction	202250943	159666574	161574809	151156757	134860322	355605113	318260325	266617231	154301089
Cis interaction	185920385	146481198	148906165	134838330	120455876	323426945	289422374	236512555	137260273
Trans interaction	16330558	13185376	12668644	16318427	14404446	32178168	28837951	30104676	17040816
