# Supplementary material for: Transcription-dependent cohesin repositioning rewires chromatin loops in cellular senescence
Source: Nat Commun. 2020 Nov 27;11:6049. doi: 10.1038/s41467-020-19878-4 (PMC7695716; doi:10.1038/s41467-020-19878-4)
Supplement: Supplementary file 6 — Supplementary Data 3 [file 41467_2020_19878_MOESM6_ESM.xlsx]

## Sheet: Top 10 Changing TADs
# top 10 TADs with most significant differential interactions
chr8	32440000	33320000	TAD_1732	0	.
chr12	65680000	66520000	TAD_2498	0	.
chr5	45920000	46440000	TAD_1108	0	.
chr12	108040000	108920000	TAD_2552	0	.
chr2	29440000	30360000	TAD_333	0	.
chr12	38120000	38400000	TAD_2449	0	.
chr12	117640000	118320000	TAD_2566	0	.
chr1	29640000	31200000	TAD_41	0	.
chr5	169640000	170080000	TAD_1247	0	.
chr7	99040000	99520000	TAD_1602	0	.
