# Supplementary material for: Transcription-dependent cohesin repositioning rewires chromatin loops in cellular senescence
Source: Nat Commun. 2020 Nov 27;11:6049. doi: 10.1038/s41467-020-19878-4 (PMC7695716; doi:10.1038/s41467-020-19878-4)
Supplement: Supplementary file 7 — Supplementary Data 4 [file 41467_2020_19878_MOESM7_ESM.xlsx]

## Sheet: Genes_escaping_K27me3
# Genes up-regulated in RIS with decreased interactions with H3K27me3 regions
AFAP1L2
AKAP6
AMPD3
ANK3
ANTXR2
ARHGAP24
ARL8B
ARSG
ATG7
BET1
CD36
CDH13
CDK14
CDK17
CLDN12
CNIH3
COL4A5
COL4A6
COLEC10
CREBRF
DCBLD2
DHX32
DIP2B
DKK2
DNHD1
DPP4
DTNA
ECE1
EFNA5
ERO1A
FAF2
FAM13A
GIGYF2
GLIS3
GNG2
GRIP1
HECA
HMGA2
IL1RAPL1
IRAK3
KCNMA1
KCNN2
KYNU
LPXN
LRFN5
MAML3
MAN1A1
MAP3K4
MCC
MCTP1
MME
MREG
MTHFD2L
MXI1
NCOA7
NDRG1
NRG1
NUMB
PANX1
PCMTD1
PDE4B
PIEZO2
PKIA
PLD1
PLEKHB2
PNPLA8
PODXL2
PPM1H
PRLR
PRSS3
PTCHD4
RAB22A
RAB27B
RAB38
RASSF5
RB1CC1
RFX3
RFX8
RGS17
RORA
RPS6KA3
SDCCAG8
SERPINB8
SLC1A3
SLC6A15
SLC9B2
SMTN
SNRK
SOD2
SRPK1
STXBP1
SVIL
TBC1D9
TEX10
TMEM164
