# Supplementary material for: Transcription-dependent cohesin repositioning rewires chromatin loops in cellular senescence
Source: Nat Commun. 2020 Nov 27;11:6049. doi: 10.1038/s41467-020-19878-4 (PMC7695716; doi:10.1038/s41467-020-19878-4)
Supplement: Supplementary file 8 — Supplementary Data 5 [file 41467_2020_19878_MOESM8_ESM.xlsx]

## Sheet: Table S5 Diff.EP_HiC&cHiC
# Enhancer-Promoter (EP) differential interactions identified from cHi-C or Hi-C
Gene	Enhancer	InteractionlogFC	InteractionFDR	GeneLogFC	Resolution
SAMD11	chr1_875955_876950	0.703842	0.00147	-2.47268	capture
SAMD11	chr1_875955_876950	0.690767	0.0006	-2.47268	capture
PLEKHN1	chr1_948182_950531	0.847659	0.0057	0.895377	capture
GPR153	chr1_6336008_6336627	0.750015	0.00098	1.57037	capture
GPR153	chr1_6336008_6336627	0.530179	0.00642	1.57037	capture
GPR153	chr1_6354451_6362650	0.975256	0.00378	1.57037	capture
GPR153	chr1_6354451_6362650	0.811613	0.00283	1.57037	capture
GPR153	chr1_6354451_6362650	0.781718	0.00033	1.57037	capture
GPR153	chr1_6377011_6377519	0.467069	0.04769	1.57037	capture
GPR153	chr1_6377011_6377519	0.846036	0.00058	1.57037	capture
GPR153	chr1_6408451_6429100	1.17588	0.00157	1.57037	capture
GPR153	chr1_6408451_6429100	0.76291	0.00429	1.57037	capture
GPR153	chr1_6408451_6429100	0.939247	0.01066	1.57037	capture
GPR153	chr1_6408451_6429100	1.13719	0.00661	1.57037	capture
GPR153	chr1_6474701_6475050	0.633709	0.04786	1.57037	capture
PLEKHG5	chr1_6604351_6605050	0.514511	0.00631	1.02153	capture
PLEKHG5	chr1_6604351_6605050	0.404181	0.01826	1.02153	capture
KLHL21	chr1_7312701_7328756	1.0177	0.01628	0.387446	capture
HIST2H2BE	chr1_149871141_149871985	0.44009	0.03918	2.19858	capture
HIST2H2BE	chr1_149958301_149973582	-0.717319	0.04536	2.19858	capture
MTMR11	chr1_149958301_149973582	-0.710211	0.0063	-0.50671	capture
MTMR11	chr1_149958301_149973582	-0.538167	0.04046	-0.50671	capture
VPS45	chr1_150159251_150167100	-0.526634	0.01066	-0.474346	capture
VPS45	chr1_150159251_150167100	-0.603497	0.00381	-0.474346	capture
LCE2A	chr1_152716101_152719450	0.787253	0.00361	4.37392	capture
LCE2A	chr1_152741051_152742300	0.744031	0.02129	4.37392	capture
LCE2A	chr1_152741051_152742300	0.624789	0.02133	4.37392	capture
LCE2A	chr1_152741051_152742300	0.68877	0.00965	4.37392	capture
TGFB2	chr1_218632851_218673889	-0.939774	0.00013	-1.47006	capture
TGFB2	chr1_218632851_218673889	-0.644017	0.00087	-1.47006	capture
TGFB2	chr1_218632851_218673889	-0.642116	0.00228	-1.47006	capture
TGFB2	chr1_218831960_218848100	-0.570279	0.0347	-1.47006	capture
TGFB2	chr1_218831960_218848100	-0.609797	0.03796	-1.47006	capture
TGFB2	chr1_218996201_218997500	-0.996711	0.00091	-1.47006	capture
CDK1	chr10_62698551_62724919	-0.852455	0.02583	-3.30685	capture
IFITM10	chr11_1781301_1782500	0.570503	0.03968	1.1829	capture
TRIM6	chr11_5706454_5706897	-0.610484	0.01624	-2.17979	capture
EHF	chr11_34653543_34680272	-0.371779	0.04058	5.97556	capture
CD44	chr11_35166362_35169186	1.16044	0.00545	0.405783	capture
CD44	chr11_35183869_35214950	-0.608119	0.04819	0.405783	capture
CD44	chr11_35183869_35214950	-0.630572	0.03666	0.405783	capture
CD44	chr11_35183869_35214950	-0.489231	0.03033	0.405783	capture
CD44	chr11_35183869_35214950	-0.624098	0.04033	0.405783	capture
CD44	chr11_35183869_35214950	-0.585029	0.03276	0.405783	capture
CD44	chr11_35183869_35214950	-0.619734	0.02362	0.405783	capture
CD44	chr11_35183869_35214950	-0.8239	0.00021	0.405783	capture
CD44	chr11_35183869_35214950	-0.666081	0.04862	0.405783	capture
CD44	chr11_35183869_35214950	-0.517178	0.04686	0.405783	capture
CD44	chr11_35234906_35264672	-0.655161	0.04193	0.405783	capture
CD44	chr11_35234906_35264672	-0.696067	0.00889	0.405783	capture
CD44	chr11_35234906_35264672	-0.695359	0.00411	0.405783	capture
CD44	chr11_35234906_35264672	-0.72101	0.02019	0.405783	capture
CD44	chr11_35234906_35264672	-0.536214	0.04302	0.405783	capture
CD44	chr11_35234906_35264672	-0.70202	0.04723	0.405783	capture
CD44	chr11_35234906_35264672	-0.91567	0.01173	0.405783	capture
CD44	chr11_35234906_35264672	-0.891512	0.00254	0.405783	capture
CD44	chr11_35281851_35282698	-1.02509	0.01085	0.405783	capture
CD44	chr11_35281851_35282698	-1.01567	0.00554	0.405783	capture
CD44	chr11_35281851_35282698	-1.08004	0.00143	0.405783	capture
CD44	chr11_35281851_35282698	-0.914384	0.03193	0.405783	capture
CD44	chr11_35281851_35282698	-1.20106	0.00037	0.405783	capture
CD44	chr11_35281851_35282698	-0.929864	0.00864	0.405783	capture
CD44	chr11_35281851_35282698	-1.34499	2e-05	0.405783	capture
CD44	chr11_35281851_35282698	-1.28664	1e-05	0.405783	capture
CD44	chr11_35297325_35311934	-0.986511	0.01642	0.405783	capture
CD44	chr11_35344004_35361300	-0.965274	0.00939	0.405783	capture
PAMR1	chr11_35589801_35627799	-0.753706	0.00016	0.479364	capture
PAMR1	chr11_35589801_35627799	-0.650083	0.00242	0.479364	capture
FJX1	chr11_35709301_35710500	0.728202	0.00313	1.13149	capture
MMP10	chr11_102661751_102663700	-0.395035	0.02292	4.26993	capture
MMP10	chr11_102661751_102663700	-0.467429	0.00723	4.26993	capture
MMP10	chr11_102661751_102663700	-0.715259	7e-05	4.26993	capture
MMP10	chr11_102661751_102663700	-0.632014	0.00033	4.26993	capture
MMP10	chr11_102661751_102663700	-0.915842	0	4.26993	capture
MMP10	chr11_102661751_102663700	-0.914179	0	4.26993	capture
MMP10	chr11_102661751_102663700	-1.09609	0	4.26993	capture
MMP10	chr11_102678895_102681900	-0.631852	0.01258	4.26993	capture
MMP10	chr11_102678895_102681900	-1.00051	3e-05	4.26993	capture
MMP10	chr11_102678895_102681900	-0.638626	0.00743	4.26993	capture
MMP10	chr11_102678895_102681900	-0.980981	0.00118	4.26993	capture
MMP10	chr11_102719051_102722250	-0.658666	0.03588	4.26993	capture
MMP10	chr11_102719051_102722250	-0.989796	0.02614	4.26993	capture
MMP10	chr11_102738676_102740712	-1.01437	0.00117	4.26993	capture
MMP1	chr11_102738676_102740712	-0.458963	0.03479	4.88353	capture
MMP10	chr11_102738676_102740712	-0.944378	0.00089	4.26993	capture
MMP10	chr11_102738676_102740712	-0.916911	0.0179	4.26993	capture
MMP10	chr11_102811201_102814905	-0.707331	0.01259	4.26993	capture
MMP3	chr11_102845229_102867928	1.13314	0.00427	8.16342	capture
MMP3	chr11_102845229_102867928	0.724846	0.00765	8.16342	capture
MMP3	chr11_102845229_102867928	0.933557	0.00072	8.16342	capture
MMP12	chr11_102845229_102867928	0.702851	0.03616	4.63001	capture
MMP1	chr11_102845229_102867928	0.549066	0.03324	4.88353	capture
MMP3	chr11_102845229_102867928	0.954922	0.00056	8.16342	capture
MMP3	chr11_102845229_102867928	0.796779	0.01258	8.16342	capture
MMP1	chr11_102948701_102949100	0.602094	0.03606	4.88353	capture
ACVR1B	chr12_52364201_52367350	0.569756	0.00785	0.469965	capture
KRT80	chr12_52637017_52639201	0.676506	0.04589	-1.15618	capture
KRT79	chr12_53253951_53268810	0.860122	7e-05	3.88393	capture
KRT79	chr12_53253951_53268810	1.0379	5e-05	3.88393	capture
SETDB2	chr13_50180993_50181287	-0.6567	0.04404	-1.25953	capture
VASH1	chr14_77238973_77240550	0.458585	0.01804	0.588064	capture
DIS3L	chr15_66870201_66873450	0.900155	0.04378	-0.567996	capture
MAP2K1	chr15_66870201_66873450	0.861645	0.03699	0.621989	capture
TIPIN	chr15_66870201_66873450	0.861645	0.03699	-0.905741	capture
ZWILCH	chr15_66870201_66873450	0.914492	0.00054	-1.37676	capture
ZWILCH	chr15_66870201_66873450	0.824949	0.00074	-1.37676	capture
ZWILCH	chr15_66870201_66873450	0.636558	0.0041	-1.37676	capture
ZWILCH	chr15_66870201_66873450	0.992362	0.00422	-1.37676	capture
ZWILCH	chr15_66870201_66873450	1.0484	0.00014	-1.37676	capture
ZWILCH	chr15_66870201_66873450	0.806769	0.00087	-1.37676	capture
ZWILCH	chr15_66870201_66873450	0.946127	0.00271	-1.37676	capture
ZWILCH	chr15_66870201_66873450	1.04062	0.00019	-1.37676	capture
ZWILCH	chr15_66870201_66873450	0.889359	0.00041	-1.37676	capture
SMAD6	chr15_67041051_67044800	0.507778	0.0127	-1.25063	capture
ZWILCH	chr15_67122351_67135900	0.753203	0.0413	-1.37676	capture
SMAD3	chr15_67364930_67443592	0.434258	0.02439	-0.378016	capture
SMAD3	chr15_67364930_67443592	0.620255	0.008	-0.378016	capture
SMAD3	chr15_67364930_67443592	0.660986	0.01047	-0.378016	capture
SMAD3	chr15_67364930_67443592	0.661316	0.01874	-0.378016	capture
SMAD3	chr15_67364930_67443592	0.564598	0.03216	-0.378016	capture
FEM1B	chr15_68599271_68606380	-0.675502	0.01248	0.549365	capture
FEM1B	chr15_68599271_68606380	-0.491412	0.04438	0.549365	capture
FEM1B	chr15_68599271_68606380	-0.653029	0.02236	0.549365	capture
FEM1B	chr15_68599271_68606380	-0.677751	0.00478	0.549365	capture
FEM1B	chr15_68625773_68685375	0.702498	0.03675	0.549365	capture
TLE3	chr15_70449301_70449450	0.939515	0.03615	0.901713	capture
SNRNP25	chr16_120703_123742	0.655084	0.00024	-0.67	capture
SNRNP25	chr16_133570_136639	1.02	0.01037	-0.67	capture
SNRNP25	chr16_133570_136639	0.517612	0.01568	-0.67	capture
RHBDF1	chr16_133570_136639	0.52633	0.00035	1.28381	capture
MPG	chr16_133570_136639	0.512275	0.00602	0.849479	capture
RHBDF1	chr16_133570_136639	0.512275	0.00602	1.28381	capture
TP53	chr17_7748427_7748638	1.22074	0.0037	-0.796588	capture
KDM6B	chr17_7748427_7748638	0.782763	1e-05	1.27281	capture
KDM6B	chr17_7791077_7793150	0.731888	0.00861	1.27281	capture
KDM6B	chr17_7791077_7793150	0.929378	0.00395	1.27281	capture
CYB5D1	chr17_7791077_7793150	0.522359	0.03139	1.03635	capture
KDM6B	chr17_8053951_8056288	0.853909	0.04894	1.27281	capture
TMEM107	chr17_8103106_8103531	0.794323	0.01167	0.57757	capture
PFAS	chr17_8183917_8185329	0.545489	0.00652	-0.549669	capture
CTC1	chr17_8183917_8185329	0.545489	0.00652	0.740736	capture
CCL2	chr17_32626628_32634184	-0.384363	0.02419	-1.68236	capture
CSF3	chr17_38194660_38195760	0.695005	9e-05	11.6277	capture
CSF3	chr17_38252003_38253600	0.696056	0.00429	11.6277	capture
CSF3	chr17_38266294_38269281	0.652302	0.01487	11.6277	capture
NR1D1	chr17_38266294_38269281	0.347865	0.04525	1.23458	capture
NR1D1	chr17_38266294_38269281	0.572008	0.00033	1.23458	capture
CSF3	chr17_38266294_38269281	0.760216	0.00118	11.6277	capture
NR1D1	chr17_38266294_38269281	0.360332	0.02967	1.23458	capture
NR1D1	chr17_38266294_38269281	0.371083	0.02246	1.23458	capture
NR1D1	chr17_38266294_38269281	0.501571	0.00488	1.23458	capture
NR1D1	chr17_38266294_38269281	0.844337	1e-05	1.23458	capture
CSF3	chr17_38266294_38269281	0.697888	0.00523	11.6277	capture
NR1D1	chr17_38266294_38269281	0.48982	0.02445	1.23458	capture
CDC6	chr17_38446514_38446943	0.452875	0.00095	-3.02313	capture
RARA	chr17_38497901_38502450	0.61636	0.03928	0.654714	capture
TOP2A	chr17_38626751_38648170	-0.51916	0.04542	-3.24014	capture
TOP2A	chr17_38672776_38711315	-0.51931	0.01507	-3.24014	capture
RARA	chr17_38672776_38711315	0.858286	0.04918	0.654714	capture
ATP6V0A1	chr17_40675539_40679340	0.676632	0.00245	1.15622	capture
ATP6V0A1	chr17_40675539_40679340	0.896803	0.00461	1.15622	capture
MLX	chr17_40819251_40819550	0.832661	0.03496	0.479065	capture
MLX	chr17_40819251_40819550	1.16685	0.0022	0.479065	capture
PSMC3IP	chr17_40819251_40819550	0.484878	0.04462	-1.69813	capture
PSMC3IP	chr17_40819251_40819550	0.705528	0.00386	-1.69813	capture
WNK4	chr17_40935201_40936015	0.417326	0.01108	-2.13436	capture
WNK4	chr17_40970301_40971000	0.457994	0.0365	-2.13436	capture
WNK4	chr17_40970301_40971000	0.582779	0.01925	-2.13436	capture
SLC16A6	chr17_66306201_66318750	0.868288	0	5.83537	capture
SLC16A6	chr17_66306201_66318750	0.84064	1e-05	5.83537	capture
ARSG	chr17_66306201_66318750	1.00076	0.01926	1.38855	capture
SLC16A6	chr17_66306201_66318750	0.516657	0.00635	5.83537	capture
SLC16A6	chr17_66306201_66318750	0.635212	0.002	5.83537	capture
SLC16A6	chr17_66373044_66397234	0.95063	1e-05	5.83537	capture
SLC16A6	chr17_66373044_66397234	0.93737	0	5.83537	capture
SLC16A6	chr17_66373044_66397234	0.751853	1e-05	5.83537	capture
SLC16A6	chr17_66373044_66397234	0.474093	0.02771	5.83537	capture
ARSG	chr17_66431817_66437350	-0.69272	0.03604	1.38855	capture
ARSG	chr17_66431817_66437350	-1.06011	5e-05	1.38855	capture
ARSG	chr17_66431817_66437350	-0.609077	0.02532	1.38855	capture
CTIF	chr18_46074689_46075356	0.362651	0.03692	-1.3151	capture
CTIF	chr18_46144993_46167800	-0.644154	0.00853	-1.3151	capture
CTIF	chr18_46144993_46167800	-0.651897	0.00371	-1.3151	capture
CTIF	chr18_46144993_46167800	-0.597623	0.00555	-1.3151	capture
CTIF	chr18_46144993_46167800	-0.653974	0.00143	-1.3151	capture
CTIF	chr18_46188151_46189250	0.721041	0.02385	-1.3151	capture
LIPG	chr18_47171701_47175650	0.538032	0.03699	1.02204	capture
LIPG	chr18_47208851_47218750	0.749903	0.00227	1.02204	capture
LIPG	chr18_47208851_47218750	0.656764	0.04662	1.02204	capture
LIPG	chr18_47208851_47218750	0.832145	0.02455	1.02204	capture
LIPG	chr18_47252055_47253362	0.493811	0.04542	1.02204	capture
NUMBL	chr19_41227972_41228491	0.762629	0.00012	-0.542455	capture
B9D2	chr19_41879483_41882650	0.496161	0.02103	0.684862	capture
POU2F2	chr19_42710007_42713215	0.503439	0.01163	3.28374	capture
POU2F2	chr19_42710007_42713215	0.692404	0.00154	3.28374	capture
POU2F2	chr19_42710007_42713215	0.870949	0	3.28374	capture
POU2F2	chr19_42710007_42713215	0.919061	0	3.28374	capture
POU2F2	chr19_42750553_42751245	0.535358	0.03375	3.28374	capture
POU2F2	chr19_42750553_42751245	0.687035	0.02957	3.28374	capture
GSK3A	chr19_42750553_42751245	0.465399	0.00329	0.602097	capture
GSK3A	chr19_42783701_42787954	0.634617	0.02541	0.602097	capture
GSK3A	chr19_42783701_42787954	0.757195	9e-05	0.602097	capture
GSK3A	chr19_42900736_42901989	0.982042	0.00354	0.602097	capture
CLEC11A	chr19_51231451_51231650	0.575772	0.01872	0.619993	capture
SHANK1	chr19_51231451_51231650	0.575772	0.01872	1.64304	capture
SHANK1	chr19_51231451_51231650	0.93469	4e-05	1.64304	capture
CLEC11A	chr19_51231451_51231650	0.93469	4e-05	0.619993	capture
SLC20A1	chr2_113445851_113451550	-0.593508	0.00858	2.14994	capture
SLC20A1	chr2_113490367_113511163	-0.894085	0.03937	2.14994	capture
CKAP2L	chr2_113526329_113527166	0.66182	0.02745	-2.1535	capture
CKAP2L	chr2_113526329_113527166	0.413648	0.00981	-2.1535	capture
IL1A	chr2_113552008_113583225	0.448487	0.03744	6.46228	capture
IL1A	chr2_113552008_113583225	0.768554	0.0007	6.46228	capture
IL1A	chr2_113552008_113583225	0.560552	0.02344	6.46228	capture
IL1A	chr2_113552008_113583225	0.747937	0.00573	6.46228	capture
IL1A	chr2_113552008_113583225	0.653317	0.0213	6.46228	capture
IL1A	chr2_113552008_113583225	0.564474	0.01663	6.46228	capture
SLC20A1	chr2_113552008_113583225	1.12474	0.00566	2.14994	capture
IL1A	chr2_113552008_113583225	0.706571	0.00528	6.46228	capture
IL1A	chr2_113552008_113583225	0.939888	0.00011	6.46228	capture
CKAP2L	chr2_113624590_113646595	-1.30029	0.00025	-2.1535	capture
CKAP2L	chr2_113624590_113646595	-0.767164	0.01809	-2.1535	capture
CKAP2L	chr2_113624590_113646595	-0.750319	0.00636	-2.1535	capture
IL1B	chr2_113624590_113646595	-0.663331	0.01215	9.11742	capture
IL1B	chr2_113624590_113646595	-0.395281	0.03773	9.11742	capture
CKAP2L	chr2_113624590_113646595	-1.00881	0.00603	-2.1535	capture
CKAP2L	chr2_113624590_113646595	-1.03392	0.00087	-2.1535	capture
CKAP2L	chr2_113624590_113646595	-1.00026	2e-05	-2.1535	capture
CKAP2L	chr2_113624590_113646595	-0.789787	0.01803	-2.1535	capture
SLC20A1	chr2_113624590_113646595	1.1767	0.00265	2.14994	capture
CKAP2L	chr2_113624590_113646595	-1.01728	0.00699	-2.1535	capture
CKAP2L	chr2_113624590_113646595	-0.723558	0.00367	-2.1535	capture
IL1B	chr2_113624590_113646595	0.417663	0.0274	9.11742	capture
CKAP2L	chr2_113624590_113646595	-0.938776	0.00239	-2.1535	capture
CKAP2L	chr2_113624590_113646595	-1.01627	0.00068	-2.1535	capture
CKAP2L	chr2_113624590_113646595	-0.698551	0.00213	-2.1535	capture
CKAP2L	chr2_113624590_113646595	-0.949472	0.00062	-2.1535	capture
IL1B	chr2_113624590_113646595	0.404568	0.02321	9.11742	capture
IL1B	chr2_113624590_113646595	0.688277	8e-05	9.11742	capture
CKAP2L	chr2_113624590_113646595	-0.816777	0.00079	-2.1535	capture
CKAP2L	chr2_113624590_113646595	-0.880354	0.00029	-2.1535	capture
CKAP2L	chr2_113624590_113646595	-0.642794	0.00187	-2.1535	capture
CKAP2L	chr2_113624590_113646595	-0.912089	9e-05	-2.1535	capture
IL1B	chr2_113624590_113646595	0.422249	0.03861	9.11742	capture
IL1B	chr2_113624590_113646595	0.562079	0.00111	9.11742	capture
IL1B	chr2_113624590_113646595	0.722404	1e-05	9.11742	capture
CKAP2L	chr2_113624590_113646595	-1.07275	0.00012	-2.1535	capture
CKAP2L	chr2_113624590_113646595	-1.23858	1e-05	-2.1535	capture
CKAP2L	chr2_113624590_113646595	-0.880112	5e-05	-2.1535	capture
CKAP2L	chr2_113624590_113646595	-1.07831	2e-05	-2.1535	capture
IL1B	chr2_113624590_113646595	0.50278	0.02578	9.11742	capture
IL1B	chr2_113624590_113646595	0.713566	1e-05	9.11742	capture
IL1B	chr2_113624590_113646595	1.04372	0	9.11742	capture
CKAP2L	chr2_113624590_113646595	-0.805762	0.01856	-2.1535	capture
CKAP2L	chr2_113624590_113646595	-1.32127	0.00047	-2.1535	capture
CKAP2L	chr2_113624590_113646595	-1.46646	0	-2.1535	capture
CKAP2L	chr2_113624590_113646595	-0.991895	0.00083	-2.1535	capture
IL1B	chr2_113624590_113646595	0.491324	0.00941	9.11742	capture
IL1B	chr2_113624590_113646595	0.645802	0.00159	9.11742	capture
CKAP2L	chr2_113624590_113646595	-0.976102	4e-05	-2.1535	capture
CKAP2L	chr2_113624590_113646595	-1.14724	0	-2.1535	capture
CKAP2L	chr2_113624590_113646595	-0.847374	3e-05	-2.1535	capture
CKAP2L	chr2_113624590_113646595	-0.918939	2e-05	-2.1535	capture
IL1B	chr2_113624590_113646595	0.509723	0.0085	9.11742	capture
IL1B	chr2_113624590_113646595	0.888834	0	9.11742	capture
IL1B	chr2_113624590_113646595	1.00475	0	9.11742	capture
SLC20A1	chr2_113624590_113646595	0.709759	0.00706	2.14994	capture
CKAP2L	chr2_113624590_113646595	-0.609256	0.00676	-2.1535	capture
CKAP2L	chr2_113624590_113646595	-0.589324	0.01374	-2.1535	capture
CKAP2L	chr2_113624590_113646595	-0.448108	0.02058	-2.1535	capture
IL1A	chr2_113624590_113646595	0.607983	0.00667	6.46228	capture
IL1A	chr2_113624590_113646595	0.547396	0.03246	6.46228	capture
IL1B	chr2_113624590_113646595	0.754591	0.00047	9.11742	capture
IL1B	chr2_113624590_113646595	1.00532	0	9.11742	capture
IL1B	chr2_113624590_113646595	1.14334	2e-05	9.11742	capture
CKAP2L	chr2_113624590_113646595	-0.771484	0.00318	-2.1535	capture
CKAP2L	chr2_113624590_113646595	-0.947252	0.00012	-2.1535	capture
CKAP2L	chr2_113624590_113646595	-0.515569	0.01165	-2.1535	capture
CKAP2L	chr2_113624590_113646595	-0.692761	0.00442	-2.1535	capture
IL1B	chr2_113624590_113646595	0.722401	0.00189	9.11742	capture
IL1B	chr2_113624590_113646595	0.787095	6e-05	9.11742	capture
IL1B	chr2_113624590_113646595	1.04398	0	9.11742	capture
CKAP2L	chr2_113624590_113646595	-0.820108	0.00617	-2.1535	capture
CKAP2L	chr2_113624590_113646595	-0.979691	0.00047	-2.1535	capture
CKAP2L	chr2_113624590_113646595	-0.620192	0.00427	-2.1535	capture
IL1B	chr2_113624590_113646595	0.588795	0.00384	9.11742	capture
IL1B	chr2_113624590_113646595	1.0489	0	9.11742	capture
CKAP2L	chr2_113680601_113700800	-0.68714	0.02738	-2.1535	capture
CKAP2L	chr2_113680601_113700800	-0.806571	0.00281	-2.1535	capture
CKAP2L	chr2_113680601_113700800	-0.681424	0.0086	-2.1535	capture
CKAP2L	chr2_113680601_113700800	-0.59533	0.01422	-2.1535	capture
CKAP2L	chr2_113680601_113700800	-0.697775	0.00615	-2.1535	capture
IL1B	chr2_113680601_113700800	0.455523	0.03444	9.11742	capture
IL1B	chr2_113680601_113700800	0.915548	1e-05	9.11742	capture
IL1B	chr2_113680601_113700800	0.742817	0.00029	9.11742	capture
IL1B	chr2_113680601_113700800	1.13864	0	9.11742	capture
CKAP2L	chr2_113680601_113700800	-0.572111	0.02323	-2.1535	capture
CKAP2L	chr2_113680601_113700800	-0.520822	0.01364	-2.1535	capture
IL1B	chr2_113680601_113700800	0.511107	0.0175	9.11742	capture
IL1B	chr2_113680601_113700800	0.922596	1e-05	9.11742	capture
IL1B	chr2_113716201_113716600	0.886867	0.00167	9.11742	capture
MLPH	chr2_238403973_238422060	0.509321	0.01153	1.343	capture
TOP1	chr20_39685251_39701510	0.440703	0.03374	0.52268	capture
B4GALT5	chr20_48385132_48392900	0.807141	0.0102	0.559901	capture
B4GALT5	chr20_48385132_48392900	0.839314	0.00337	0.559901	capture
SPATA2	chr20_48545451_48545887	0.536437	0.00079	0.525501	capture
SPATA2	chr20_48545451_48545887	0.578508	0.00146	0.525501	capture
SPATA2	chr20_48564468_48569123	0.450814	0.03347	0.525501	capture
SPATA2	chr20_48564468_48569123	0.474301	0.02733	0.525501	capture
SPATA2	chr20_48564468_48569123	0.616398	0.02619	0.525501	capture
SPATA2	chr20_48593401_48594100	0.844171	0.00662	0.525501	capture
SPATA2	chr20_48583001_48584100	0.844171	0.00662	0.525501	capture
SPATA2	chr20_48592701_48593200	0.844171	0.00662	0.525501	capture
SPATA2	chr20_48609751_48619800	0.797238	0.02212	0.525501	capture
SNAI1	chr20_48609751_48619800	0.737933	0.00156	-0.802008	capture
SPATA2	chr20_48637201_48664150	0.935423	0.03113	0.525501	capture
SNAI1	chr20_48637201_48664150	0.706115	0.00994	-0.802008	capture
SPATA2	chr20_48637201_48664150	1.14767	0.00674	0.525501	capture
SPATA2	chr20_48687621_48687939	0.664653	0.03268	0.525501	capture
CEBPB	chr20_48837538_48844113	0.777	0.02377	1.43599	capture
CEBPB	chr20_48861817_48869632	0.751136	0.01051	1.43599	capture
CEBPB	chr20_48861817_48869632	0.810252	0.00589	1.43599	capture
CEBPB	chr20_48899664_48966550	0.675744	0.00434	1.43599	capture
CEBPB	chr20_48899664_48966550	0.548004	0.02255	1.43599	capture
CEBPB	chr20_48899664_48966550	0.749081	0.00307	1.43599	capture
CEBPB	chr20_48899664_48966550	0.782877	0.00905	1.43599	capture
CEBPB	chr20_48899664_48966550	0.638682	0.04429	1.43599	capture
LIF	chr22_30652581_30660100	0.818793	0.00328	4.04833	capture
LIF	chr22_30652581_30660100	0.467089	0.01582	4.04833	capture
LIF	chr22_30673401_30676350	0.694997	0.00199	4.04833	capture
LIF	chr22_30705896_30714090	0.689286	0.00609	4.04833	capture
RNF215	chr22_30840901_30842600	0.49059	0.04042	0.868545	capture
SEC14L2	chr22_30840901_30842600	0.790264	0.0027	1.85113	capture
RNF215	chr22_30840901_30842600	0.618229	0.00293	0.868545	capture
MYH9	chr22_36793023_36822928	0.898929	0.03124	-0.7368	capture
DCBLD2	chr3_98639901_98643000	0.415999	0.0317	0.853816	capture
DCBLD2	chr3_98673601_98705750	0.493901	0.01968	0.853816	capture
DCBLD2	chr3_98673601_98705750	0.96769	0	0.853816	capture
DCBLD2	chr3_98673601_98705750	0.937333	0	0.853816	capture
DCBLD2	chr3_98673601_98705750	0.736983	0.0071	0.853816	capture
DCBLD2	chr3_98673601_98705750	0.599274	0.00182	0.853816	capture
DCBLD2	chr3_98673601_98705750	0.60556	0.00385	0.853816	capture
DCBLD2	chr3_99218388_99229150	0.955104	0.02023	0.853816	capture
COL8A1	chr3_99366190_99397545	-0.490154	0.02435	-1.5287	capture
COL8A1	chr3_99469492_99472390	-0.476297	0.03466	-1.5287	capture
FAM43A	chr3_194447974_194462650	0.857864	0.00708	1.54417	capture
FAM43A	chr3_194447974_194462650	0.62834	0.02252	1.54417	capture
FAM43A	chr3_194447974_194462650	0.895492	0.01991	1.54417	capture
LSG1	chr3_194527451_194530100	0.964315	0.01304	0.463104	capture
FAM43A	chr3_194527451_194530100	0.769131	0.02557	1.54417	capture
FAM43A	chr3_194527451_194530100	0.656451	0.04214	1.54417	capture
LSG1	chr3_194527451_194530100	0.977347	0.01988	0.463104	capture
FAM43A	chr3_194527451_194530100	1.13589	0.00769	1.54417	capture
FAM43A	chr3_194626901_194627900	0.68939	0.0284	1.54417	capture
PRDM5	chr4_122076201_122086200	-0.804728	0.02847	-1.62135	capture
ANXA5	chr4_122631003_122650700	0.8192	0.03043	-0.683498	capture
ANXA5	chr4_122705551_122712850	-1.03762	0.0028	-0.683498	capture
IRF1	chr5_131836606_131846673	0.422135	0.04112	1.01537	capture
IRF1	chr5_132102838_132119199	0.853814	0.04798	1.01537	capture
HIST1H2AC	chr6_26183501_26184854	0.766735	0.00799	1.69652	capture
HIST1H2BC	chr6_26183501_26184854	0.766735	0.00799	2.31278	capture
HIST1H2BG	chr6_26295513_26311397	0.824781	0.0317	2.26907	capture
HIST1H2BG	chr6_26295513_26311397	1.1392	0.00532	2.26907	capture
HIST1H2BG	chr6_26295513_26311397	1.09607	0.00292	2.26907	capture
HIST1H2BG	chr6_26295513_26311397	1.00572	0.0116	2.26907	capture
HIST1H2BG	chr6_26295513_26311397	0.949546	0.00301	2.26907	capture
HIST1H2AC	chr6_26295513_26311397	0.969094	0.03819	1.69652	capture
HIST1H2BC	chr6_26295513_26311397	0.969094	0.03819	2.31278	capture
HIST1H2BD	chr6_26295513_26311397	0.906602	0.03578	1.90041	capture
HIST1H2BG	chr6_26295513_26311397	1.11418	0.0001	2.26907	capture
HIST1H2BD	chr6_26295513_26311397	0.722947	0.04893	1.90041	capture
HIST1H2BG	chr6_26295513_26311397	0.931465	0.0025	2.26907	capture
HIST1H2BG	chr6_26295513_26311397	0.87692	0.00341	2.26907	capture
HIST1H2BG	chr6_26295513_26311397	1.08147	0.0091	2.26907	capture
HIST1H2BG	chr6_26295513_26311397	0.887723	0.02171	2.26907	capture
HIST1H2BG	chr6_26335902_26343600	0.928139	0.03052	2.26907	capture
BTN3A2	chr6_26386551_26390550	0.47934	0.03277	0.404119	capture
HIST1H4H	chr6_26386551_26390550	0.681286	0.02906	2.36317	capture
BTN3A2	chr6_26421023_26428150	0.985584	0.02166	0.404119	capture
BTN3A2	chr6_26468751_26476163	-0.772997	0.02327	0.404119	capture
BTN2A1	chr6_26515558_26515983	0.821936	0.02757	0.381911	capture
KIFC1	chr6_33392746_33394340	0.594047	0.02036	-3.08805	capture
KIFC1	chr6_33392746_33394340	0.64234	0.00097	-3.08805	capture
SYNGAP1	chr6_33392746_33394340	0.387775	0.02423	0.666601	capture
SYNGAP1	chr6_33392746_33394340	0.468392	0.00129	0.666601	capture
KIFC1	chr6_33392746_33394340	0.642732	0.0045	-3.08805	capture
KIFC1	chr6_33392746_33394340	0.654584	0.00016	-3.08805	capture
SYNGAP1	chr6_33392746_33394340	0.478074	0.00447	0.666601	capture
SYNGAP1	chr6_33392746_33394340	0.635153	2e-05	0.666601	capture
ITPR3	chr6_33639601_33645050	0.748042	0.02716	0.490926	capture
NFKBIE	chr6_44276451_44277650	0.683257	0.00084	0.763285	capture
NFKBIE	chr6_44276451_44277650	0.643132	0.00059	0.763285	capture
NFKBIE	chr6_44276451_44277650	0.696988	0.00095	0.763285	capture
NFKBIE	chr6_44276451_44277650	0.564273	0.00365	0.763285	capture
SKAP2	chr7_27153206_27158154	1.02075	0.016	-0.496425	capture
SKAP2	chr7_27153206_27158154	0.949382	0.0102	-0.496425	capture
GNG11	chr7_93571751_93579535	-0.482251	0.02126	1.33325	capture
GNG11	chr7_93571751_93579535	-0.455166	0.03038	1.33325	capture
GNG11	chr7_93571751_93579535	-0.44308	0.02715	1.33325	capture
GNG11	chr7_93571751_93579535	-0.643854	0.00066	1.33325	capture
GNG11	chr7_93571751_93579535	-0.612387	0.0061	1.33325	capture
GNG11	chr7_93571751_93579535	-0.873802	4e-05	1.33325	capture
GNG11	chr7_93571751_93579535	-0.589871	0.00559	1.33325	capture
GNG11	chr7_93571751_93579535	-0.640549	0.00337	1.33325	capture
GNG11	chr7_93571751_93579535	-0.505075	0.02236	1.33325	capture
GNG11	chr7_93671551_93699000	0.51997	0.02317	1.33325	capture
BET1	chr7_93671551_93699000	0.632352	0.00426	0.730548	capture
BET1	chr7_93671551_93699000	0.521265	0.03258	0.730548	capture
BET1	chr7_93671551_93699000	0.518045	0.0127	0.730548	capture
BET1	chr7_93671551_93699000	0.480492	0.04319	0.730548	capture
BET1	chr7_93716851_93718750	-0.447041	0.04412	0.730548	capture
BET1	chr7_93752721_93788250	0.760797	0.00864	0.730548	capture
BET1	chr7_93752721_93788250	0.66985	0.01879	0.730548	capture
GNG11	chr7_93752721_93788250	0.650219	0.03209	1.33325	capture
GNG11	chr7_93752721_93788250	0.717958	0.03651	1.33325	capture
COL1A2	chr7_94034101_94057950	-0.497137	0.00197	-1.87412	capture
COL1A2	chr7_94034101_94057950	-0.404515	0.02443	-1.87412	capture
COL1A2	chr7_94034101_94057950	-0.389277	0.02621	-1.87412	capture
COL1A2	chr7_94190719_94192413	0.795961	0.03825	-1.87412	capture
COL1A2	chr7_94325901_94330992	1.11758	0.00593	-1.87412	capture
HEY1	chr8_80745951_80766200	0.456858	0.0341	1.42345	capture
HEY1	chr8_80745951_80766200	0.787524	0.03614	1.42345	capture
HEY1	chr8_80745951_80766200	0.629327	0.00229	1.42345	capture
HEY1	chr8_80745951_80766200	0.532521	0.03741	1.42345	capture
HSF1	chr8_145648346_145649174	0.862983	0.04488	0.537506	capture
KIFC2	chr8_145747417_145747743	0.895659	0.04119	1.11845	capture
PPP1R16A	chr8_145747417_145747743	0.895659	0.04119	1.46569	capture
CYHR1	chr8_145747417_145747743	0.895659	0.04119	0.608653	capture
KIFC2	chr8_145747878_145748705	0.895659	0.04119	1.11845	capture
PPP1R16A	chr8_145747878_145748705	0.895659	0.04119	1.46569	capture
CYHR1	chr8_145747878_145748705	0.895659	0.04119	0.608653	capture
ZNF34	chr8_146020951_146021300	0.662759	0.00091	-0.815146	capture
ZNF34	chr8_146020951_146021300	0.691626	0.03225	-0.815146	capture
CDKN2A	chr9_22029201_22053800	-0.514544	0.02473	0.70122	capture
CDKN2B	chr9_22029201_22053800	-0.514544	0.02473	2.68843	capture
CDKN2B	chr9_22029201_22053800	-0.430296	0.0195	2.68843	capture
CDKN2B	chr9_22080306_22085700	-0.488058	0.02113	2.68843	capture
CDKN2B	chr9_22237625_22241400	-0.550916	0.01767	2.68843	capture
CDKN2A	chr9_22237625_22241400	-0.550916	0.01767	0.70122	capture
CDKN2B	chr9_22237625_22241400	-0.478833	0.01402	2.68843	capture
CDKN2B	chr9_22237625_22241400	-0.491897	0.01869	2.68843	capture
QSOX2	chr9_139159300_139159477	0.677988	0.00442	0.641727	capture
QSOX2	chr9_139159300_139159477	0.580097	0.01325	0.641727	capture
QSOX2	chr9_139159300_139159477	0.76636	0.01048	0.641727	capture
SEC16A	chr9_139432101_139433250	0.880725	0.00022	0.396662	capture
NOTCH1	chr9_139450797_139463399	1.06957	0.0009	0.890787	capture
NOTCH1	chr9_139450797_139463399	0.604184	0.00027	0.890787	capture
NOTCH1	chr9_139450797_139463399	0.776902	0.01302	0.890787	capture
NOTCH1	chr9_139450797_139463399	0.706201	0.01041	0.890787	capture
NOTCH1	chr9_139450797_139463399	0.789118	1e-05	0.890787	capture
SEC16A	chr9_139508190_139515700	0.854301	0.00221	0.396662	capture
NOTCH1	chr9_139508190_139515700	1.30929	0.00122	0.890787	capture
SAMD11	chr1_839730_840059	0.611564	0.00056	-2.47268	capture
PLEKHN1	chr1_875955_876950	0.545951	0.04703	0.895377	capture
KLHL17	chr1_875955_876950	0.545951	0.04703	0.515302	capture
PLEKHN1	chr1_875955_876950	0.700552	0.0169	0.895377	capture
PLEKHG5	chr1_6550151_6557550	0.641696	0.00051	1.02153	capture
PLEKHG5	chr1_6550151_6557550	0.605224	0.00057	1.02153	capture
PLEKHG5	chr1_6550151_6557550	0.958353	0	1.02153	capture
PLEKHG5	chr1_6550151_6557550	0.694618	0.00014	1.02153	capture
PLEKHG5	chr1_6575501_6576650	0.329335	0.0475	1.02153	capture
PLEKHG5	chr1_6550151_6557550	0.329335	0.0475	1.02153	capture
KLHL21	chr1_6660417_6662941	0.40093	0.01112	0.387446	capture
KLHL21	chr1_6660417_6662941	0.648089	0.00179	0.387446	capture
MTMR11	chr1_149871141_149871985	0.437257	0.03056	-0.50671	capture
VPS45	chr1_149958301_149973582	-0.730983	0.00317	-0.474346	capture
VPS45	chr1_149958301_149973582	-1.0137	2e-05	-0.474346	capture
VPS45	chr1_149958301_149973582	-0.59621	0.00641	-0.474346	capture
VPS45	chr1_149958301_149973582	-0.952021	5e-05	-0.474346	capture
VPS45	chr1_149958301_149973582	-0.643545	0.01561	-0.474346	capture
VPS45	chr1_149958301_149973582	-0.734797	0.01475	-0.474346	capture
VPS45	chr1_149958301_149973582	-0.510398	0.03443	-0.474346	capture
VPS45	chr1_149958301_149973582	-0.926983	0.00034	-0.474346	capture
LCE1F	chr1_152741051_152742300	0.44687	0.01037	8.93738	capture
IVL	chr1_152741051_152742300	0.997678	0.01528	7.31545	capture
IVL	chr1_152741051_152742300	0.950958	0.02796	7.31545	capture
CFH	chr1_196434841_196436553	-0.783017	0.03891	-0.787289	capture
CFH	chr1_196149957_196151250	-1.08815	0.00963	-0.787289	capture
CFH	chr1_196434841_196436553	-1.44693	0	-0.787289	capture
TMCC2	chr1_205141376_205146107	0.750195	0.00947	-0.716007	capture
NUAK2	chr1_205218201_205277600	0.810781	0.0096	-1.36739	capture
NUAK2	chr1_205218201_205277600	0.44498	0.02227	-1.36739	capture
CDK1	chr10_62174155_62189480	-0.857742	0.04976	-3.30685	capture
CDK1	chr10_62206151_62207300	-0.868192	0.03002	-3.30685	capture
CDK1	chr10_62206151_62207300	-0.580023	0.04713	-3.30685	capture
RHOBTB1	chr10_62698551_62724919	-0.759646	0.03047	-0.995702	capture
RHOBTB1	chr10_62698551_62724919	-0.628418	0.04922	-0.995702	capture
ARID5B	chr10_63387451_63395750	-0.770153	0.04	-1.5895	capture
ARID5B	chr10_63510601_63521950	-0.461009	0.0221	-1.5895	capture
ARID5B	chr10_63583051_63602850	-0.799358	8e-05	-1.5895	capture
ARID5B	chr10_63583051_63602850	-0.877798	0	-1.5895	capture
ARID5B	chr10_63629451_63629700	-0.617561	0.00558	-1.5895	capture
ARID5B	chr10_63387451_63395750	-0.889144	0.04564	-1.5895	capture
ARID5B	chr10_63510601_63521950	-0.519693	0.03209	-1.5895	capture
ARID5B	chr10_63510601_63521950	-0.430588	0.04847	-1.5895	capture
ARID5B	chr10_63510601_63521950	-0.485549	0.03215	-1.5895	capture
ARID5B	chr10_63510601_63521950	-0.681265	0.00516	-1.5895	capture
ARID5B	chr10_63583051_63602850	-0.799759	0.00087	-1.5895	capture
ARID5B	chr10_63583051_63602850	-0.72764	0.00072	-1.5895	capture
ARID5B	chr10_63349024_63349614	-1.08444	0.00947	-1.5895	capture
ARID5B	chr10_63510601_63521950	-0.64253	0.00169	-1.5895	capture
ARID5B	chr10_63510601_63521950	-0.660006	0.01306	-1.5895	capture
ARID5B	chr10_63583051_63602850	-0.689513	0.00451	-1.5895	capture
ARID5B	chr10_63583051_63602850	-0.573709	0.01207	-1.5895	capture
ARID5B	chr10_63648001_63650100	0.531371	0.01166	-1.5895	capture
IGF2	chr11_2094151_2099706	0.656883	0.00132	0.666721	capture
IGF2	chr11_2094151_2099706	0.750233	5e-05	0.666721	capture
IGF2	chr11_2094151_2099706	0.503418	0.0398	0.666721	capture
IGF2	chr11_2117581_2119752	0.511271	0.02234	0.666721	capture
IGF2	chr11_2143451_2144600	0.652308	0.00305	0.666721	capture
TRIM6	chr11_5382501_5391300	-0.846252	0.02655	-2.17979	capture
TRIM6	chr11_5382501_5391300	-1.29232	0.00052	-2.17979	capture
TRIM6	chr11_5382501_5391300	-1.41317	0.00028	-2.17979	capture
TRIM6	chr11_5294151_5312800	-0.972538	0.04619	-2.17979	capture
TRIM6	chr11_5294151_5312800	-0.838928	0.01125	-2.17979	capture
TRIM6	chr11_5382501_5391300	-0.796739	0.04639	-2.17979	capture
TRIM6	chr11_5382501_5391300	-1.25722	0.00059	-2.17979	capture
TRIM6	chr11_5382501_5391300	-0.990676	0.00619	-2.17979	capture
TRIM6	chr11_5382501_5391300	-1.39029	0.00186	-2.17979	capture
TRIM6	chr11_5382501_5391300	-1.12094	0.00164	-2.17979	capture
EHF	chr11_34606767_34631490	0.446553	0.04747	5.97556	capture
CD44	chr11_35078951_35134106	0.487968	0.0315	0.405783	capture
CD44	chr11_35078951_35134106	0.675595	0.00063	0.405783	capture
CD44	chr11_35078951_35134106	0.498293	0.0143	0.405783	capture
CD44	chr11_34992785_35011200	-0.838958	0.00017	0.405783	capture
CD44	chr11_34992785_35011200	-0.496061	0.01994	0.405783	capture
CD44	chr11_34992785_35011200	-0.689099	0.01778	0.405783	capture
CD44	chr11_34992785_35011200	-0.671079	0.00443	0.405783	capture
CD44	chr11_35078951_35134106	0.523848	0.0124	0.405783	capture
CD44	chr11_35078951_35134106	0.641993	0.00033	0.405783	capture
CD44	chr11_35078951_35134106	0.575829	0.00254	0.405783	capture
CD44	chr11_35078951_35134106	-0.595846	0.00682	0.405783	capture
CD44	chr11_34992785_35011200	-0.491853	0.0224	0.405783	capture
CD44	chr11_34992785_35011200	-0.788403	7e-05	0.405783	capture
CD44	chr11_34992785_35011200	-0.872377	0.0006	0.405783	capture
CD44	chr11_34992785_35011200	-0.631485	0.00387	0.405783	capture
CD44	chr11_34992785_35011200	-0.729196	0.04039	0.405783	capture
CD44	chr11_35078951_35134106	0.502986	0.0144	0.405783	capture
CD44	chr11_35078951_35134106	0.937938	0	0.405783	capture
CD44	chr11_35078951_35134106	0.541143	0.00352	0.405783	capture
CD44	chr11_35078951_35134106	-0.725333	0.00087	0.405783	capture
PAMR1	chr11_35504132_35514100	-0.680595	0.03168	0.479364	capture
PAMR1	chr11_35504132_35514100	-0.598332	0.01389	0.479364	capture
PAMR1	chr11_35504132_35514100	-0.717609	0.0007	0.479364	capture
PAMR1	chr11_35504132_35514100	-0.527198	0.02143	0.479364	capture
PAMR1	chr11_35504132_35514100	-1.00852	0.00952	0.479364	capture
PAMR1	chr11_35504132_35514100	-0.68011	0.00112	0.479364	capture
PAMR1	chr11_35504132_35514100	-0.77075	0.00102	0.479364	capture
FJX1	chr11_35529556_35541563	0.568907	0.01995	1.13149	capture
FJX1	chr11_35566227_35577169	0.642838	0.0222	1.13149	capture
MMP10	chr11_102601736_102602103	0.743763	6e-05	4.26993	capture
MMP10	chr11_102628351_102635050	0.409543	0.01586	4.26993	capture
MMP10	chr11_102468317_102475441	0.952373	0.03312	4.26993	capture
MMP10	chr11_102601736_102602103	0.577364	0.00073	4.26993	capture
MMP10	chr11_102628351_102635050	0.651755	9e-05	4.26993	capture
MMP10	chr11_102628351_102635050	0.635424	0.01608	4.26993	capture
MMP10	chr11_102601736_102602103	0.408429	0.04832	4.26993	capture
MMP10	chr11_102601736_102602103	0.607173	0.00215	4.26993	capture
MMP10	chr11_102628351_102635050	0.457032	0.019	4.26993	capture
MMP10	chr11_102601736_102602103	0.571837	0.01909	4.26993	capture
MMP1	chr11_102601736_102602103	-0.417934	0.03444	4.88353	capture
MMP1	chr11_102628351_102635050	-0.448594	0.02914	4.88353	capture
MMP1	chr11_102661751_102663700	-0.866958	0	4.88353	capture
MMP12	chr11_102719051_102722250	0.571161	0.00503	4.63001	capture
MMP12	chr11_102719051_102722250	0.551888	0.01618	4.63001	capture
ACVR1B	chr12_52309987_52317097	0.593792	0.02555	0.469965	capture
GRASP	chr12_52309987_52317097	1.19383	0.00063	1.2828	capture
GRASP	chr12_52390351_52391571	0.603189	0.00127	1.2828	capture
KRT80	chr12_52538001_52558300	0.58812	0.02589	-1.15618	capture
KRT80	chr12_52538001_52558300	0.643479	0.0016	-1.15618	capture
SETDB2	chr13_49875601_49894750	0.851325	0.01757	-1.25953	capture
TIPIN	chr15_66661835_66663017	0.797536	0.00156	-0.905741	capture
MAP2K1	chr15_66661835_66663017	0.797536	0.00156	0.621989	capture
SMAD6	chr15_66870201_66873450	1.00246	0.02027	-1.25063	capture
RHBDF1	chr16_120703_123742	0.422589	0.00263	1.28381	capture
MPG	chr16_120703_123742	0.422589	0.00263	0.849479	capture
MPG	chr16_120703_123742	0.52633	0.00035	0.849479	capture
RHBDF1	chr16_120703_123742	0.52633	0.00035	1.28381	capture
CYB5D1	chr17_7748427_7748638	0.805683	0.00052	1.03635	capture
CHD3	chr17_7748427_7748638	0.860803	0.00121	-1.02014	capture
CHD3	chr17_7653101_7654850	0.759487	0.02165	-1.02014	capture
CHD3	chr17_7748427_7748638	0.929378	0.00395	-1.02014	capture
PER1	chr17_8053951_8056288	0.376525	0.02986	0.513815	capture
PER1	chr17_8053951_8056288	0.358216	0.01429	0.513815	capture
TMEM107	chr17_8053951_8056288	0.580606	0.00408	0.57757	capture
AURKB	chr17_8053951_8056288	0.769464	0.0218	-2.85902	capture
AURKB	chr17_8103106_8103531	0.60331	0.01828	-2.85902	capture
AURKB	chr17_8053951_8056288	0.575311	0.02796	-2.85902	capture
AURKB	chr17_8103106_8103531	0.556748	0.00184	-2.85902	capture
ORMDL3	chr17_38080201_38080650	0.47341	0.0024	-0.419803	capture
ORMDL3	chr17_38080851_38081150	0.47341	0.0024	-0.419803	capture
NR1D1	chr17_38180921_38181152	0.696056	0.00429	1.23458	capture
NR1D1	chr17_38252003_38253600	0.300861	0.04959	1.23458	capture
NR1D1	chr17_38252003_38253600	0.390903	0.01566	1.23458	capture
NR1D1	chr17_38180921_38181152	0.896992	0.01505	1.23458	capture
NR1D1	chr17_38194660_38195760	1.06441	0.00103	1.23458	capture
NR1D1	chr17_38252003_38253600	0.50148	0.0037	1.23458	capture
CDC6	chr17_38347568_38348070	0.473358	0.03304	-3.02313	capture
RARA	chr17_38252003_38253600	0.867373	0.04267	0.654714	capture
TOP2A	chr17_38515051_38515300	0.570456	0.00291	-3.24014	capture
TOP2A	chr17_38529951_38530250	0.412384	0.0341	-3.24014	capture
TOP2A	chr17_38515051_38515300	0.544768	0.01269	-3.24014	capture
IGFBP4	chr17_38515051_38515300	0.595987	0.03993	0.679663	capture
IGFBP4	chr17_38515051_38515300	0.772437	0.00692	0.679663	capture
IGFBP4	chr17_38529951_38530250	0.757404	0.03126	0.679663	capture
CNTNAP1	chr17_40819251_40819550	0.551212	0.00695	-0.49689	capture
CNTNAP1	chr17_40819251_40819550	0.533876	0.00403	-0.49689	capture
CNTNAP1	chr17_40819251_40819550	0.802505	0.01368	-0.49689	capture
CNTNAP1	chr17_40819251_40819550	0.687609	0.04419	-0.49689	capture
WIPI1	chr17_66306201_66318750	1.22464	0.00411	0.976488	capture
WIPI1	chr17_66373044_66397234	0.898723	0.00149	0.976488	capture
WIPI1	chr17_66431817_66437350	0.449973	0.00548	0.976488	capture
ACAA2	chr18_47208851_47218750	0.705476	0.00773	-0.977603	capture
B9D2	chr19_41827174_41834835	0.696944	0.00381	0.684862	capture
EXOSC5	chr19_41827174_41834835	0.749773	0.02247	0.67628	capture
EXOSC5	chr19_41879483_41882650	0.541436	0.03368	0.67628	capture
EXOSC5	chr19_41879483_41882650	0.481938	0.0196	0.67628	capture
POU2F2	chr19_42688851_42689100	0.540625	0.00031	3.28374	capture
POU2F2	chr19_42688851_42689100	0.519435	0.0003	3.28374	capture
DEDD2	chr19_42688851_42689100	0.556534	0.00593	1.06669	capture
DEDD2	chr19_42688851_42689100	0.639832	0.00113	1.06669	capture
DEDD2	chr19_42688851_42689100	0.683875	0.00306	1.06669	capture
DEDD2	chr19_42688851_42689100	1.09406	0	1.06669	capture
DEDD2	chr19_42710007_42713215	0.46857	0.04667	1.06669	capture
DEDD2	chr19_42710007_42713215	0.430439	0.01055	1.06669	capture
GSK3A	chr19_42688851_42689100	0.545152	0.04052	0.602097	capture
GSK3A	chr19_42688851_42689100	0.509103	0.04731	0.602097	capture
PAFAH1B3	chr19_42750553_42751245	0.757195	9e-05	-0.472224	capture
PAFAH1B3	chr19_42750553_42751245	0.556343	0.03744	-0.472224	capture
PAFAH1B3	chr19_42783701_42787954	0.772974	0.02468	-0.472224	capture
SHANK1	chr19_51205451_51213700	0.643159	0.00052	1.64304	capture
CLEC11A	chr19_51205451_51213700	0.643159	0.00052	0.619993	capture
CLEC11A	chr19_51205451_51213700	0.73982	0	0.619993	capture
SHANK1	chr19_51205451_51213700	0.73982	0	1.64304	capture
SHANK1	chr19_51205451_51213700	0.946425	1e-05	1.64304	capture
CLEC11A	chr19_51205451_51213700	0.946425	1e-05	0.619993	capture
SHANK1	chr19_51205451_51213700	0.885599	1e-05	1.64304	capture
CLEC11A	chr19_51205451_51213700	0.885599	1e-05	0.619993	capture
ETFB	chr19_51854301_51860351	0.68938	0.0164	0.725685	capture
SLC20A1	chr2_113379815_113393596	0.545247	0.0087	2.14994	capture
SLC20A1	chr2_113379815_113393596	0.327611	0.03379	2.14994	capture
SLC20A1	chr2_113379815_113393596	0.502916	0.01139	2.14994	capture
CKAP2L	chr2_113490367_113511163	0.481094	0.03485	-2.1535	capture
CKAP2L	chr2_113490367_113511163	0.410334	0.04403	-2.1535	capture
CKAP2L	chr2_113490367_113511163	0.398648	0.0454	-2.1535	capture
IL1A	chr2_113490367_113511163	0.622347	0.02408	6.46228	capture
IL1A	chr2_113490367_113511163	0.666708	0.01812	6.46228	capture
IL1A	chr2_113490367_113511163	0.488913	0.03127	6.46228	capture
IL1A	chr2_113490367_113511163	0.722448	0.0058	6.46228	capture
IL1A	chr2_113490367_113511163	0.623077	0.00743	6.46228	capture
IL1B	chr2_113490367_113511163	-0.774646	0.02107	9.11742	capture
IL1B	chr2_113490367_113511163	-0.649798	0.00733	9.11742	capture
IL1B	chr2_113526329_113527166	-0.739857	0.00968	9.11742	capture
IL1B	chr2_113552008_113583225	-0.531216	0.04395	9.11742	capture
IL1B	chr2_113552008_113583225	-0.682557	0.02511	9.11742	capture
IL1B	chr2_113552008_113583225	-0.980159	0	9.11742	capture
IL1B	chr2_113490367_113511163	-0.554893	0.03596	9.11742	capture
IL1B	chr2_113490367_113511163	-0.731436	0.00419	9.11742	capture
IL1B	chr2_113490367_113511163	-0.741399	0.00291	9.11742	capture
IL1B	chr2_113490367_113511163	-0.794193	0.00055	9.11742	capture
IL1B	chr2_113490367_113511163	-0.665884	0.00069	9.11742	capture
IL1B	chr2_113490367_113511163	-0.771057	0.00086	9.11742	capture
IL1B	chr2_113526329_113527166	-0.964628	2e-05	9.11742	capture
IL1B	chr2_113552008_113583225	-0.532032	0.01702	9.11742	capture
IL1B	chr2_113552008_113583225	-0.423371	0.04695	9.11742	capture
IL1B	chr2_113552008_113583225	-0.462094	0.03528	9.11742	capture
IL1B	chr2_113552008_113583225	-0.63815	0.00326	9.11742	capture
IL1B	chr2_113552008_113583225	-1.1767	0	9.11742	capture
IL1B	chr2_113526329_113527166	-0.600757	0.01625	9.11742	capture
IL1B	chr2_113552008_113583225	-0.532591	0.00493	9.11742	capture
MLPH	chr2_238332483_238385170	0.420434	0.04184	1.343	capture
MLPH	chr2_238332483_238385170	0.448885	0.02081	1.343	capture
MLPH	chr2_238332483_238385170	0.642317	0.00108	1.343	capture
MLPH	chr2_238332483_238385170	0.475094	0.0181	1.343	capture
MLPH	chr2_238332483_238385170	0.44302	0.03978	1.343	capture
MLPH	chr2_238332483_238385170	0.477091	0.03106	1.343	capture
MLPH	chr2_238332483_238385170	0.543705	0.00639	1.343	capture
MLPH	chr2_238332483_238385170	0.769986	0.0002	1.343	capture
MLPH	chr2_238332483_238385170	0.556684	0.00875	1.343	capture
TOP1	chr20_39619383_39644050	0.550694	0.04516	0.52268	capture
SPATA2	chr20_48316901_48317900	0.822373	0.01706	0.525501	capture
SPATA2	chr20_48469624_48482510	0.548101	0.02807	0.525501	capture
SPATA2	chr20_48517555_48517879	0.659867	0.00012	0.525501	capture
SPATA2	chr20_48385132_48392900	0.973311	0.01368	0.525501	capture
SPATA2	chr20_48517555_48517879	0.513972	0.02377	0.525501	capture
SNAI1	chr20_48545451_48545887	0.583896	0.04135	-0.802008	capture
APP	chr21_27257101_27275200	-0.469491	0.04186	0.402241	capture
APP	chr21_27257101_27275200	-0.637847	0.01673	0.402241	capture
APP	chr21_27257101_27275200	-0.839493	0.00559	0.402241	capture
APP	chr21_27257101_27275200	-0.715381	0.00145	0.402241	capture
APP	chr21_27257101_27275200	-0.701448	0.00086	0.402241	capture
APP	chr21_27257101_27275200	-0.579812	0.0261	0.402241	capture
APP	chr21_27257101_27275200	-0.553884	0.01103	0.402241	capture
APP	chr21_27257101_27275200	-0.688825	0.00423	0.402241	capture
APP	chr21_27301811_27304330	-0.738489	0.00297	0.402241	capture
APP	chr21_27257101_27275200	-0.557804	0.02099	0.402241	capture
APP	chr21_27257101_27275200	-0.601894	0.0066	0.402241	capture
APP	chr21_27257101_27275200	-0.885007	0.00054	0.402241	capture
APP	chr21_27257101_27275200	-0.732222	0.01116	0.402241	capture
APP	chr21_27257101_27275200	-0.975368	4e-05	0.402241	capture
APP	chr21_27257101_27275200	-0.746958	0.00071	0.402241	capture
APP	chr21_27257101_27275200	-0.88223	0.00034	0.402241	capture
APP	chr21_27257101_27275200	-0.457002	0.04669	0.402241	capture
APP	chr21_27257101_27275200	-0.726646	0.00258	0.402241	capture
APP	chr21_27301811_27304330	-0.518439	0.03728	0.402241	capture
LIF	chr22_30389501_30419250	0.871661	0.0474	4.04833	capture
LIF	chr22_30578440_30630300	-0.510597	0.03285	4.04833	capture
LIF	chr22_30578440_30630300	0.47921	0.01558	4.04833	capture
LIF	chr22_30578440_30630300	0.522747	0.00148	4.04833	capture
LIF	chr22_30389501_30419250	1.22057	0.00086	4.04833	capture
LIF	chr22_30389501_30419250	1.03486	0.01597	4.04833	capture
LIF	chr22_30389501_30419250	0.884374	0.03909	4.04833	capture
LIF	chr22_30389501_30419250	0.915095	0.0293	4.04833	capture
LIF	chr22_30389501_30419250	0.853404	0.0075	4.04833	capture
LIF	chr22_30389501_30419250	1.13911	0.0025	4.04833	capture
LIF	chr22_30578440_30630300	-0.574924	0.00407	4.04833	capture
LIF	chr22_30578440_30630300	0.431954	0.01317	4.04833	capture
LIF	chr22_30578440_30630300	0.688407	2e-05	4.04833	capture
TBC1D10A	chr22_30652581_30660100	0.759363	0.00153	0.788315	capture
TBC1D10A	chr22_30705896_30714090	0.412913	0.00798	0.788315	capture
TBC1D10A	chr22_30578440_30630300	1.10394	0.0072	0.788315	capture
TBC1D10A	chr22_30652581_30660100	0.863466	0.00248	0.788315	capture
TBC1D10A	chr22_30705896_30714090	0.550663	0.00215	0.788315	capture
TBC1D10A	chr22_30705896_30714090	0.544124	0.0037	0.788315	capture
CCDC157	chr22_30652581_30660100	0.578815	0.03318	0.657998	capture
SEC14L2	chr22_30782706_30783740	0.427872	0.02545	1.85113	capture
RNF215	chr22_30705896_30714090	-0.75457	0.01481	0.868545	capture
RNF215	chr22_30578440_30630300	0.837449	0.03447	0.868545	capture
RNF215	chr22_30782706_30783740	0.457034	0.02698	0.868545	capture
MYH9	chr22_36694651_36725450	0.86917	0.03767	-0.7368	capture
MYH9	chr22_36746032_36774348	0.946279	0.01118	-0.7368	capture
MYH9	chr22_36746032_36774348	0.735749	0.02067	-0.7368	capture
MYH9	chr22_36746032_36774348	0.741573	0.04306	-0.7368	capture
MYH9	chr22_36746032_36774348	1.34561	0.00175	-0.7368	capture
MYH9	chr22_36746032_36774348	0.717993	0.04368	-0.7368	capture
DCBLD2	chr3_98533151_98543700	-0.896751	0.02569	0.853816	capture
DCBLD2	chr3_98533151_98543700	-0.708403	0.01394	0.853816	capture
DCBLD2	chr3_98564774_98564945	-0.691533	0.00844	0.853816	capture
DCBLD2	chr3_98609151_98612050	-0.449173	0.01964	0.853816	capture
COL8A1	chr3_99218388_99229150	-0.502806	0.03145	-1.5287	capture
COL8A1	chr3_99218388_99229150	-0.590937	0.04632	-1.5287	capture
COL8A1	chr3_99112701_99133900	-1.29439	0.00405	-1.5287	capture
COL8A1	chr3_99218388_99229150	-0.728274	0.00118	-1.5287	capture
COL8A1	chr3_99218388_99229150	-0.892068	0.00424	-1.5287	capture
COL8A1	chr3_99218388_99229150	-0.714825	0.001	-1.5287	capture
COL8A1	chr3_99218388_99229150	-0.508146	0.03197	-1.5287	capture
LSG1	chr3_194264420_194320600	-0.689665	0.04415	0.463104	capture
TNIP3	chr4_122076201_122086200	-0.974778	0.01119	3.37751	capture
EXOSC9	chr4_122631003_122650700	-0.723704	0.01006	-1.53968	capture
CCNA2	chr4_122589364_122590562	-0.886901	0.00532	-3.62725	capture
CCNA2	chr4_122589364_122590562	-1.15457	0.00019	-3.62725	capture
CCNA2	chr4_122606851_122607100	-0.954979	0.00304	-3.62725	capture
CCNA2	chr4_122606851_122607100	-0.819768	0.03901	-3.62725	capture
CCNA2	chr4_122631003_122650700	-1.15593	8e-05	-3.62725	capture
CCNA2	chr4_122631003_122650700	-0.716111	0.02428	-3.62725	capture
CCNA2	chr4_122631003_122650700	-0.736008	0.0212	-3.62725	capture
CCNA2	chr4_122631003_122650700	-0.691156	0.00761	-3.62725	capture
CCNA2	chr4_122631003_122650700	-1.07445	0	-3.62725	capture
CCNA2	chr4_122672768_122674150	-0.582808	0.02916	-3.62725	capture
CCNA2	chr4_122705551_122712850	-0.716746	0.00292	-3.62725	capture
CCNA2	chr4_122705551_122712850	-0.489705	0.03331	-3.62725	capture
CCNA2	chr4_122705551_122712850	-0.551854	0.0074	-3.62725	capture
CCNA2	chr4_122705551_122712850	-0.464256	0.03203	-3.62725	capture
CCNA2	chr4_122631003_122650700	-0.951907	0.04603	-3.62725	capture
CCNA2	chr4_122589364_122590562	-0.959639	0.0069	-3.62725	capture
CCNA2	chr4_122631003_122650700	-0.811692	0.0163	-3.62725	capture
CCNA2	chr4_122631003_122650700	-0.801219	0.0283	-3.62725	capture
CCNA2	chr4_122631003_122650700	-0.835361	0.00052	-3.62725	capture
IRF1	chr5_131721337_131727557	0.751025	0.0337	1.01537	capture
IRF1	chr5_131755582_131816549	0.397621	0.0324	1.01537	capture
IRF1	chr5_131755582_131816549	0.343616	0.02838	1.01537	capture
IRF1	chr5_131755582_131816549	0.394243	0.04336	1.01537	capture
IRF1	chr5_131755582_131816549	0.642564	0.01736	1.01537	capture
IRF1	chr5_131755582_131816549	0.531009	0.0364	1.01537	capture
IRF1	chr5_131755582_131816549	0.588529	0.00889	1.01537	capture
IRF1	chr5_131755582_131816549	0.454102	0.0258	1.01537	capture
IRF1	chr5_131755582_131816549	0.485251	0.03168	1.01537	capture
IRF1	chr5_131755582_131816549	0.679417	0.00093	1.01537	capture
SHROOM1	chr5_131836606_131846673	0.85813	0.04511	0.622468	capture
HIST1H2BG	chr6_26183501_26184854	0.857088	0.00801	2.26907	capture
HIST1H2BG	chr6_26183501_26184854	0.994037	0.00085	2.26907	capture
BTN2A1	chr6_26386551_26390550	0.687171	0.00725	0.381911	capture
BTN2A1	chr6_26421023_26428150	1.09892	0.00516	0.381911	capture
ITPR3	chr6_33557001_33578050	0.887552	1e-05	0.490926	capture
HMGA1	chr6_34150551_34192550	1.52692	0	0.48194	capture
HMGA1	chr6_34150551_34192550	0.739864	0.00383	0.48194	capture
HMGA1	chr6_34150551_34192550	0.982541	0.00339	0.48194	capture
HMGA1	chr6_34150551_34192550	0.794055	0.00123	0.48194	capture
HOXA5	chr7_27153206_27158154	-0.406085	0.0425	-1.3654	capture
BET1	chr7_93571751_93579535	-0.633301	0.01107	0.730548	capture
BET1	chr7_93571751_93579535	-0.524163	0.02503	0.730548	capture
BET1	chr7_93571751_93579535	-0.710096	0.0016	0.730548	capture
COL1A2	chr7_93964976_93978600	-0.601547	0.01663	-1.87412	capture
COL1A2	chr7_93996724_94013750	-0.694812	0.01723	-1.87412	capture
COL1A2	chr7_93651801_93658100	1.25356	0.00327	-1.87412	capture
COL1A2	chr7_93671551_93699000	0.916777	0.03113	-1.87412	capture
COL1A2	chr7_93671551_93699000	0.875601	0.04353	-1.87412	capture
COL1A2	chr7_93671551_93699000	1.4464	1e-05	-1.87412	capture
COL1A2	chr7_93671551_93699000	1.52919	1e-05	-1.87412	capture
COL1A2	chr7_93671551_93699000	1.53461	0.00015	-1.87412	capture
COL1A2	chr7_93716851_93718750	1.27297	0.00146	-1.87412	capture
COL1A2	chr7_93752721_93788250	0.846452	0.03892	-1.87412	capture
COL1A2	chr7_93752721_93788250	0.867663	0.0054	-1.87412	capture
COL1A2	chr7_93752721_93788250	0.90932	0.00253	-1.87412	capture
COL1A2	chr7_93752721_93788250	0.908574	0.04145	-1.87412	capture
COL1A2	chr7_93964976_93978600	-0.382858	0.04002	-1.87412	capture
COL1A2	chr7_93964976_93978600	-0.505888	0.00332	-1.87412	capture
COL1A2	chr7_93964976_93978600	-0.694359	4e-05	-1.87412	capture
COL1A2	chr7_93964976_93978600	-0.668417	0.00022	-1.87412	capture
COL1A2	chr7_93964976_93978600	-0.68256	0.00038	-1.87412	capture
COL1A2	chr7_93996724_94013750	-0.444212	0.00872	-1.87412	capture
COL1A2	chr7_93996724_94013750	-0.483926	0.00192	-1.87412	capture
COL1A2	chr7_93996724_94013750	-0.445559	0.00924	-1.87412	capture
COL1A2	chr7_93996724_94013750	-0.5281	0.00134	-1.87412	capture
COL1A2	chr7_93996724_94013750	-0.644708	0.00372	-1.87412	capture
COL1A2	chr7_93996724_94013750	-0.428037	0.00468	-1.87412	capture
COL1A2	chr7_93671551_93699000	1.13356	0.00577	-1.87412	capture
COL1A2	chr7_93964976_93978600	-0.649694	0.00288	-1.87412	capture
COL1A2	chr7_93964976_93978600	-0.589544	0.00561	-1.87412	capture
COL1A2	chr7_93964976_93978600	-0.558307	0.01026	-1.87412	capture
COL1A2	chr7_93964976_93978600	-0.741683	0.00052	-1.87412	capture
COL1A2	chr7_93964976_93978600	-0.908721	0.00019	-1.87412	capture
COL1A2	chr7_93996724_94013750	-0.781371	0.00014	-1.87412	capture
COL1A2	chr7_93996724_94013750	-0.735162	8e-05	-1.87412	capture
COL1A2	chr7_93996724_94013750	-0.795612	7e-05	-1.87412	capture
COL1A2	chr7_93996724_94013750	-0.564238	0.0131	-1.87412	capture
COL1A2	chr7_93996724_94013750	-0.912149	0.00071	-1.87412	capture
ZC2HC1A	chr8_79439604_79473411	-0.621569	0.01512	-0.790809	capture
ZC2HC1A	chr8_79439604_79473411	-0.528517	0.0268	-0.790809	capture
ZC2HC1A	chr8_79439604_79473411	-0.931701	0.01235	-0.790809	capture
ZC2HC1A	chr8_79439604_79473411	-0.698319	0.00359	-0.790809	capture
ZC2HC1A	chr8_79439604_79473411	-0.746673	0.00093	-0.790809	capture
ZC2HC1A	chr8_79439604_79473411	-0.914794	0.0246	-0.790809	capture
ZC2HC1A	chr8_79439604_79473411	-0.639347	0.04802	-0.790809	capture
ZC2HC1A	chr8_79439604_79473411	-0.572644	0.03106	-0.790809	capture
ZC2HC1A	chr8_79439604_79473411	-0.653662	0.00767	-0.790809	capture
GRINA	chr8_145029080_145042032	0.848789	0.0048	0.611308	capture
GRINA	chr8_145001801_145005750	0.848789	0.0048	0.611308	capture
GRINA	chr8_145029080_145042032	0.938831	0.00595	0.611308	capture
EXOSC4	chr8_145128851_145129350	0.602508	0.00776	1.03581	capture
EXOSC4	chr8_145029080_145042032	0.760309	0.02169	1.03581	capture
EXOSC4	chr8_145001801_145005750	0.760309	0.02169	1.03581	capture
EXOSC4	chr8_145059876_145061176	0.703381	0.00372	1.03581	capture
EXOSC4	chr8_145128851_145129350	0.514677	0.00105	1.03581	capture
EXOSC4	chr8_145059876_145061176	0.67797	0.0492	1.03581	capture
MAF1	chr8_145059876_145061176	0.67797	0.0492	0.436131	capture
EXOSC4	chr8_145128851_145129350	0.587782	0.01518	1.03581	capture
MAF1	chr8_145128851_145129350	0.587782	0.01518	0.436131	capture
HSF1	chr8_145497069_145499503	0.508055	0.03861	0.537506	capture
HSF1	chr8_145497069_145499503	0.594861	0.01099	0.537506	capture
HSF1	chr8_145497069_145499503	0.73093	0.00092	0.537506	capture
TONSL	chr8_145648346_145649174	0.679993	0.03427	-1.05437	capture
ZNF34	chr8_145992576_145994402	0.701936	0.00494	-0.815146	capture
COMMD5	chr8_146061751_146069381	0.576869	0.01322	0.703518	capture
COMMD5	chr8_146061751_146069381	0.743489	0.01791	0.703518	capture
COMMD5	chr8_146061751_146069381	0.935838	0.02115	0.703518	capture
COMMD5	chr8_146061751_146069381	0.612751	0.03491	0.703518	capture
COMMD5	chr8_146061751_146069381	0.457044	0.03042	0.703518	capture
CDKN2A	chr9_21830311_21837833	-0.519297	0.04686	0.70122	capture
CDKN2B	chr9_21830311_21837833	-0.519297	0.04686	2.68843	capture
CDKN2B	chr9_21830311_21837833	-0.639616	0.00785	2.68843	capture
CDKN2B	chr9_21830311_21837833	-0.536617	0.01725	2.68843	capture
QSOX2	chr9_139119651_139120800	0.567612	0.00047	0.641727	capture
QSOX2	chr9_139119651_139120800	0.474849	0.02601	0.641727	capture
QSOX2	chr9_139119651_139120800	0.795042	0.0015	0.641727	capture
SNAPC4	chr9_139237601_139243800	0.70829	0.04404	0.696099	capture
NOTCH1	chr9_139432101_139433250	0.587782	0.00855	0.890787	capture
EGFL7	chr9_139432101_139433250	0.639467	0.00599	0.559445	capture
EGFL7	chr9_139508190_139515700	0.926773	0	0.559445	capture
EGFL7	chr9_139508190_139515700	0.942094	0.00167	0.559445	capture
SVIL	chr10_30090260_30102118	1.20143	0.04578	1.70791	10000
JDP2	chr14_76026051_76033600	1.5372	0.02901	-0.978264	10000
IL1B	chr2_113624590_113646595	0.757045	0.02745	9.11742	10000
IL1B	chr2_113624590_113646595	1.21038	0.03369	9.11742	10000
KYNU	chr2_143722947_143732660	-1.35873	0.00195	3.00737	10000
ABCG1	chr21_43629701_43655530	1.60934	0.03113	2.94329	10000
FYCO1	chr3_46103151_46169828	1.24276	0.00265	0.784997	10000
DCBLD2	chr3_98673601_98705750	1.48878	0.00476	0.853816	10000
EVC	chr4_5721766_5761453	0.586222	0.01589	0.955965	10000
PCDH18	chr4_138522601_138600750	-1.02715	0.03093	-1.60625	10000
PCDH18	chr4_138522601_138600750	-1.23301	0.00249	-1.60625	10000
PCDH18	chr4_138522601_138600750	-1.24186	1e-05	-1.60625	10000
PELO	chr5_52127815_52172900	-1.04082	0.03523	-0.660075	10000
ITGA1	chr5_52127815_52172900	-1.04082	0.03523	0.585398	10000
SQSTM1	chr5_179245228_179255065	1.02398	0.002	1.12491	10000
IER3	chr6_30725432_30751344	0.997408	3e-05	3.21185	10000
FLOT1	chr6_30725432_30751344	0.997408	3e-05	-1.60357	10000
LIMK1	chr7_73506645_73519300	0.919103	0.04311	1.12667	10000
FZD6	chr8_104349051_104364250	-1.06334	0.01365	-0.945578	10000
TNFSF15	chr9_117632514_117673500	1.07492	0.0018	8.20584	10000
TNFSF15	chr9_117632514_117673500	1.1417	0.00061	8.20584	10000
MID1IP1	chrX_38788881_38801000	1.44837	0.01684	0.876975	10000
SMG5	chr1_156280634_156293671	0.744414	0.01213	0.422348	15000
FZD8	chr10_36820751_36829950	1.71923	0.02009	1.1839	15000
TSPAN14	chr10_82257058_82271425	0.660982	0.00073	0.918805	15000
STAMBPL1	chr10_90709951_90720504	-1.07008	0.04359	-0.395367	15000
EIF4G2	chr11_10940001_10953659	-1.44782	0.01424	-0.645316	15000
PAMR1	chr11_35589801_35627799	0.62658	0.03723	0.479364	15000
PPFIBP1	chr12_27771367_27781043	-1.84338	0.02631	0.495836	15000
HMGA2	chr12_66330504_66351960	-1.95835	0.00361	0.702451	15000
HMGA2	chr12_66429450_66442950	-2.14063	0.00565	0.702451	15000
CPM	chr12_69445753_69465100	0.710412	0.02932	0.671798	15000
E2F7	chr12_77495701_77519550	0.610099	0.02303	1.95696	15000
NID2	chr14_52576641_52598448	1.26336	0.03929	-0.443445	15000
SOX9	chr17_70291901_70305250	1.33202	0.03994	0.389269	15000
C1QTNF1	chr17_77028528_77036928	0.540723	0.02262	1.23195	15000
ODC1	chr2_10630351_10655900	0.918138	0.00464	0.510452	15000
MEIS1	chr2_66721160_66737500	1.00643	0.00019	-1.33547	15000
MEIS1	chr2_66789221_66810400	0.810844	0.04322	-1.33547	15000
CKAP2L	chr2_113552008_113583225	0.745116	0.03052	-2.1535	15000
CKAP2L	chr2_113624590_113646595	-0.994559	0.04326	-2.1535	15000
CKAP2L	chr2_113624590_113646595	-0.781269	0.01731	-2.1535	15000
RRBP1	chr20_17805968_17813741	1.47333	0.02755	-0.604638	15000
TOMM34	chr20_43605449_43622728	0.414529	0.04886	1.19991	15000
ZBTB21	chr21_43500332_43537708	0.824911	0.01069	0.635441	15000
PDGFB	chr22_39668457_39700672	1.15321	0.04571	0.73257	15000
CPOX	chr3_98533151_98543700	-0.990688	0.00044	0.635667	15000
CPOX	chr3_98673601_98705750	-2.3168	0.01766	0.635667	15000
CLDN11	chr3_170406651_170487279	0.970786	0.04524	-3.68375	15000
NAALADL2	chr3_174666101_174675850	-1.5484	0.01046	-1.73712	15000
PDE5A	chr4_120599748_120614700	-0.95388	0.04149	-1.735	15000
CSF2	chr5_131426002_131441651	0.871582	0.03873	4.84792	15000
TIGD6	chr5_149395301_149402948	0.550829	0.02984	0.491342	15000
HMGXB3	chr5_149395301_149402948	0.550829	0.02984	0.937933	15000
HIST1H2BG	chr6_26295513_26311397	1.23674	0.03447	2.26907	15000
SLC18B1	chr6_133228701_133241300	-1.55039	0.04429	1.9395	15000
ADGRG6	chr6_142681501_142696950	-0.757496	0.00896	-4.12195	15000
INHBA	chr7_41864251_41875800	1.19811	0.00094	1.51874	15000
GRB10	chr7_50889101_50907450	0.463103	0.04093	1.27161	15000
GNG11	chr7_93571751_93579535	-0.644624	0.01369	1.33325	15000
TG	chr8_134130201_134166750	0.754955	0.04829	2.98919	15000
TG	chr8_134214451_134272800	-1.19084	0.02299	2.98919	15000
NDUFA8	chr9_124931001_124954150	0.592388	0.04986	0.500854	15000
NDP	chrX_43862951_43885050	0.768545	0.0056	5.44304	15000
NDP	chrX_43862951_43885050	0.898331	0.02009	5.44304	15000
CAPN2	chr1_224230751_224270700	1.45744	0.01494	0.463044	20000
CDK1	chr10_63510601_63521950	1.63734	0.02144	-3.30685	20000
UBTD1	chr10_99298409_99310374	0.447032	0.00885	1.16576	20000
AMPD3	chr11_10370120_10398600	0.529133	0.01482	3.27064	20000
ADM	chr11_10370120_10398600	0.529133	0.01482	0.52691	20000
RNF141	chr11_10668582_10704800	1.09646	0.00352	-0.515788	20000
CREB3L1	chr11_46308191_46328638	0.624571	0.04544	-1.48173	20000
SYT7	chr11_61367151_61396300	0.932709	0	4.40384	20000
SYT7	chr11_61367151_61396300	0.680847	0.02319	4.40384	20000
FTH1	chr11_61771731_61793900	0.540732	0.01264	0.37972	20000
PACS1	chr11_65874507_65910365	1.01971	0.03841	-0.378617	20000
MYEOV	chr11_69141467_69185200	0.813787	0.02209	0.543649	20000
NTF3	chr12_5655398_5678097	-0.800466	0.0466	-1.70858	20000
GRASP	chr12_52426933_52452259	0.707141	0.04033	1.2828	20000
ANKRD13A	chr12_110476251_110494350	0.924203	0.00819	-2.39956	20000
FRY	chr13_32784401_32803200	-0.651826	0.0074	-0.795595	20000
CYP19A1	chr15_51660001_51669900	0.444292	0.00759	4.44519	20000
CTSH	chr15_79272001_79298629	0.728125	0.04186	1.61207	20000
PMP22	chr17_15280951_15313749	1.52421	0.00777	0.630413	20000
TRAF4	chr17_27155858_27170162	0.770221	0.03007	0.423568	20000
TRAF4	chr17_27155858_27170162	0.838733	0.03382	0.423568	20000
CANT1	chr17_77028528_77036928	0.39689	0.0435	0.543568	20000
SLC44A2	chr19_10727451_10736550	0.778727	0.01572	-1.44008	20000
VASP	chr19_46071833_46088674	1.50307	0.0029	-0.532516	20000
PELI1	chr2_64490096_64518543	0.551662	0.02638	1.51246	20000
CKAP2L	chr2_113680601_113700800	-0.666957	0.01505	-2.1535	20000
DPP4	chr2_162940273_162961000	0.421845	0.01771	2.56919	20000
COL3A1	chr2_189865801_189887492	-0.399847	0.02846	-1.66811	20000
COL3A1	chr2_190118322_190167400	-1.20292	0.02737	-1.66811	20000
PNKD	chr2_219143945_219152969	1.45851	0.03224	0.632227	20000
AAMP	chr2_219143945_219152969	1.45851	0.03224	0.534102	20000
SPEG	chr2_220312601_220334177	1.02545	0.01032	-1.75142	20000
SMOX	chr20_4114644_4153361	0.491094	0.03162	2.14251	20000
FLRT3	chr20_14414701_14430723	0.718504	0.02378	2.62043	20000
THBD	chr20_23205523_23251800	0.741374	0.03196	7.56959	20000
NTSR1	chr20_61366201_61384951	0.618751	0.00086	3.08739	20000
EAF1	chr3_15671894_15691273	1.48433	0.04722	0.898129	20000
DLG1	chr3_197214297_197248350	0.634067	0.0249	-0.606058	20000
LDB2	chr4_17129633_17145446	1.22043	0.02268	1.12018	20000
PDE5A	chr4_120647101_120658343	-0.735298	0.01647	-1.735	20000
PCDH18	chr4_138956351_138984187	-1.38462	0.04888	-1.60625	20000
CSF2	chr5_131550428_131573152	1.10313	0.02572	4.84792	20000
EGR1	chr5_137842767_137855389	0.506777	0.01581	0.890634	20000
HECA	chr6_139475370_139483750	0.354118	0.04622	1.57119	20000
INHBA	chr7_41950359_41996040	0.630914	0.02977	1.51874	20000
POLM	chr7_44132913_44141014	0.608969	0.0368	0.523158	20000
GSAP	chr7_77063851_77094750	0.615788	0.01993	1.50871	20000
BPGM	chr7_134395169_134418300	0.602998	0.01248	0.792551	20000
REPIN1	chr7_150124861_150138100	0.96765	0.04803	0.394828	20000
CTSB	chr8_11738281_11760342	0.445337	0.04685	1.27187	20000
CTSB	chr8_11738281_11760342	1.21412	0.00503	1.27187	20000
TNFRSF11B	chr8_120054701_120084453	0.575868	0.01515	1.52392	20000
B4GALT1	chr9_33311584_33330851	-1.53533	0.04539	-0.361896	20000
NXNL2	chr9_91198681_91210652	1.51363	0.03549	-2.46192	20000
CARD19	chr9_95908501_95922950	0.810812	0.02859	1.15866	20000
ARHGEF10L	chr1_17875651_17897035	0.398663	0.04653	0.647898	25000
GPR3	chr1_27734381_27745754	0.481752	0.03895	0.733919	25000
SESN2	chr1_28669603_28681900	0.902898	0.02029	0.422071	25000
SERINC2	chr1_32097251_32106100	1.47217	0.03022	1.63852	25000
SMAP2	chr1_40829201_40861170	0.413902	0.02476	0.943203	25000
GCLM	chr1_94434201_94456400	0.76873	0.01701	-0.537159	25000
GCLM	chr1_94469901_94487090	0.76873	0.01701	-0.537159	25000
FAM46C	chr1_118425101_118441400	-0.611907	0.02851	-1.64481	25000
UBE2Q1	chr1_154562638_154575725	0.486525	0.04843	0.397028	25000
PBX1	chr1_164545601_164558450	-0.396227	0.02894	-1.41103	25000
SDCCAG8	chr1_243447301_243459200	0.733003	0.00467	0.480325	25000
RBM17	chr10_6205009_6247275	0.656212	0.04839	-0.429892	25000
MYPN	chr10_69951701_69963400	0.68973	0.00496	-1.6681	25000
COL13A1	chr10_71599153_71607807	0.634132	0.04794	0.432286	25000
PSAP	chr10_73620396_73631750	0.639194	0.00179	1.36883	25000
ZSWIM8	chr10_75646062_75656585	1.14418	9e-05	0.655593	25000
PLAU	chr10_75764096_75817000	-1.14346	0.04491	2.08299	25000
CAMK2G	chr10_75925786_75951118	-1.45629	0.01419	0.501016	25000
SUFU	chr10_104302901_104316333	0.641705	0.0293	0.866208	25000
CARS	chr11_3109057_3118503	1.05663	0.01532	0.539533	25000
ELP4	chr11_31667577_31678874	-0.541846	0.03366	-0.478621	25000
MYEOV	chr11_69256449_69286689	0.785054	0.02674	0.543649	25000
ARHGEF17	chr11_73030701_73046602	0.394903	0.02432	-0.449414	25000
CTSC	chr11_88131901_88155203	-0.662137	3e-05	-1.31991	25000
CTSC	chr11_88267866_88289358	-0.466655	0.01037	-1.31991	25000
KRT79	chr12_53253951_53268810	0.911253	0.0007	3.88393	25000
STAT6	chr12_57535260_57547400	0.58395	0.00662	0.702698	25000
LRP1	chr12_57535260_57547400	0.58395	0.00662	-0.407277	25000
STAT6	chr12_57535260_57547400	0.526218	0.01791	0.702698	25000
LRP1	chr12_57535260_57547400	0.526218	0.01791	-0.407277	25000
LRIG3	chr12_59433828_59451600	-0.466709	0.04384	-1.24787	25000
HMGA2	chr12_66262350_66296443	-0.931509	0.04516	0.702451	25000
POC1B	chr12_90472151_90486000	-1.46172	0.03131	1.28254	25000
PLBD2	chr12_114298374_114314372	1.39797	0.03927	0.518563	25000
FRY	chr13_32820851_32839200	-0.573716	0.00816	-0.795595	25000
MAP4K5	chr14_51266060_51284013	-0.68864	0.03118	-0.585846	25000
NPC2	chr14_75291501_75304741	-0.800526	0.03908	0.853152	25000
BDKRB1	chr14_96731451_96752454	0.51321	0.03441	-1.03082	25000
ITGA11	chr15_68828419_68852450	0.684621	0.01246	0.697207	25000
ST20	chr15_80235051_80253750	0.518197	0.00598	0.705437	25000
HSD17B2	chr16_82095415_82125650	0.312829	0.03566	2.47063	25000
ITGB3	chr17_45348925_45356950	0.489959	0.01225	1.34959	25000
ABCC3	chr17_48737432_48748438	0.382142	0.01337	0.781495	25000
ABCC3	chr17_48737432_48748438	0.477382	0.00345	0.781495	25000
SLC16A6	chr17_66373044_66397234	0.562855	0.0441	5.83537	25000
DSEL	chr18_66084622_66130404	-1.19161	0.00968	-1.40431	25000
KDM4B	chr19_4977901_4989600	0.670171	0.04886	0.92859	25000
ARRDC2	chr19_18124283_18169327	1.05926	0.03404	1.21923	25000
ACTN4	chr19_39149651_39203644	0.81943	0.04171	-1.16332	25000
SHKBP1	chr19_41108251_41122256	0.817812	0.03115	-0.515634	25000
SHKBP1	chr19_41138851_41153250	1.23187	0.00749	-0.515634	25000
LTBP4	chr19_41138851_41153250	0.58588	0.02578	-0.733155	25000
RRM2	chr2_10525835_10548450	1.08687	0.01263	-2.74577	25000
OSR1	chr2_19964501_19987117	0.989806	0.02103	-0.972451	25000
QPCT	chr2_37593145_37619515	0.35254	0.04988	3.30296	25000
PRKCE	chr2_46163188_46171391	0.693873	0.01056	-1.3215	25000
RNF149	chr2_102048251_102080900	0.957281	0.04743	0.559265	25000
LYPD1	chr2_133724301_133747650	0.63554	0.0122	-0.899578	25000
NAB1	chr2_191902631_191916161	-1.06714	0.04535	0.785565	25000
IGFBP5	chr2_217905101_217972606	0.611741	0.01033	1.26685	25000
DOCK10	chr2_225954645_225969982	-0.371424	0.02746	-0.743122	25000
THBD	chr20_23121801_23143100	0.638257	0.03224	7.56959	25000
CD93	chr20_23121801_23143100	0.701979	0.04783	6.92867	25000
THBD	chr20_23121801_23143100	0.848466	0.002	7.56959	25000
CD93	chr20_23205523_23251800	0.932645	0.02548	6.92867	25000
NFS1	chr20_34369201_34380750	1.26899	0.04808	0.532432	25000
TGM2	chr20_36806151_36872250	0.474229	0.04516	2.46101	25000
STK4	chr20_43605449_43622728	0.392054	0.02062	0.879849	25000
FAM210B	chr20_54996099_55019900	2.11802	0.00018	1.42364	25000
KCNJ15	chr21_39615194_39701800	0.45955	0.01264	4.62511	25000
U2AF1	chr21_44898201_44937500	1.36316	0.03234	-0.477268	25000
RAC2	chr22_37698604_37742750	1.49675	0.02209	2.32652	25000
ATG7	chr3_11323501_11342633	0.360688	0.04405	0.764222	25000
RFTN1	chr3_16738701_16754000	1.3082	0.03576	-0.573439	25000
NAA50	chr3_113488901_113510794	-0.334556	0.0458	-0.61002	25000
ABTB1	chr3_127831004_127843215	1.39397	0.03414	1.12378	25000
CHST2	chr3_143020651_143030600	0.700881	0.0388	4.45379	25000
SLC51A	chr3_195965259_195974700	0.720492	0.00522	-0.52183	25000
CENPC	chr4_68546435_68554300	-0.918401	0.04654	-1.17698	25000
CXCL1	chr4_74745051_74768800	-0.377189	0.0378	6.05304	25000
EREG	chr4_75548620_75566150	-0.559921	0.00356	5.32215	25000
SLC7A11	chr4_139617751_139629700	-0.673265	0.03959	-2.83056	25000
AHRR	chr5_366560_432376	1.08782	0.0323	0.678874	25000
PXDC1	chr6_3797501_3840350	0.618719	0.02394	-1.11933	25000
GTPBP2	chr6_43989601_44045550	1.46011	0.02805	0.413351	25000
MAD2L1BP	chr6_43989601_44045550	1.46011	0.02805	0.608346	25000
TRAF3IP2	chr6_112355951_112366200	0.999161	0.03484	1.70188	25000
SASH1	chr6_148822075_148836532	-0.638647	0.02922	1.38227	25000
ARL4A	chr7_13075551_13091181	-1.07739	0.047	-1.13451	25000
STEAP1B	chr7_22819006_22832400	1.2509	0.03943	0.804638	25000
CDK14	chr7_90248051_90256207	0.956687	0.03045	0.870232	25000
GNG11	chr7_93752721_93788250	-0.70275	0.02013	1.33325	25000
CPED1	chr7_120716751_120727800	-0.37943	0.03329	-1.67361	25000
BPGM	chr7_134451151_134513450	-0.655777	0.02897	0.792551	25000
ANGPT2	chr8_6499796_6519300	1.42035	0.03991	2.28281	25000
NEIL2	chr8_11665535_11678563	0.825172	0.02318	0.763177	25000
DOCK5	chr8_25092682_25134400	1.22872	0.01877	0.432647	25000
DOCK5	chr8_25092682_25134400	0.933132	0.03954	0.432647	25000
HAS2	chr8_123138951_123153750	0.847755	0.02487	1.002	25000
FER1L6	chr8_124924001_124937700	0.455547	0.04154	5.61657	25000
HAUS6	chr9_19160751_19185247	0.521265	0.04736	-0.644078	25000
NINJ1	chr9_95908501_95922950	0.708966	0.03961	1.53421	25000
ATP6V1G1	chr9_117632514_117673500	1.11299	0.04823	0.556696	25000
GRPR	chrX_16678151_16685678	-0.77449	0.04858	-3.83776	25000
GPR153	chr1_6354451_6362650	0.65967	0.01671	1.57037	30000
SERINC2	chr1_31949951_31957800	0.898082	0.0091	1.63852	30000
GADD45A	chr1_68787051_68808550	-1.41054	0.02625	-0.830169	30000
CSF1	chr1_110466001_110477353	0.625513	0.00337	-0.815709	30000
S100A10	chr1_152001601_152010105	0.339512	0.04145	-0.597479	30000
LAMTOR2	chr1_156066327_156100759	0.716322	0.01509	0.513763	30000
UBQLN4	chr1_156066327_156100759	0.716322	0.01509	0.485002	30000
CSRP1	chr1_201504153_201575318	0.438251	0.03984	-1.80182	30000
ZNF496	chr1_247520644_247531950	0.527627	0.01562	-0.67972	30000
UNC5B	chr10_73003201_73032771	0.575866	0.01526	0.43	30000
VCL	chr10_75831481_75840355	0.446527	0.04534	-1.19096	30000
PLAC9	chr10_81905251_81954175	1.32152	0.04444	-1.90799	30000
FAM213A	chr10_82223428_82238500	0.705044	0.04655	2.19781	30000
SUFU	chr10_104274951_104283745	0.329047	0.0468	0.866208	30000
CNNM2	chr10_104905151_104914600	0.795709	0.02999	-1.22954	30000
ACSL5	chr10_114142801_114156000	0.46977	0.02921	2.9521	30000
RNF141	chr11_10601904_10623213	0.420888	0.01016	-0.515788	30000
TEAD1	chr11_12809644_12850737	-0.424717	0.04237	-0.733335	30000
PARVA	chr11_13139464_13149050	1.50201	0.01454	-0.586997	30000
CD44	chr11_35183869_35214950	-0.300431	0.04171	0.405783	30000
SLC25A45	chr11_65184074_65193741	0.868491	0.01496	0.791051	30000
VWA5A	chr11_124140351_124175732	0.604173	0.01966	3.05986	30000
PRICKLE1	chr12_43699507_43710950	-0.682592	0.00486	-3.28729	30000
SRGAP1	chr12_64297868_64325801	0.569344	0.0369	-0.646249	30000
MSRB3	chr12_66262350_66296443	-1.12653	0.02898	-1.41887	30000
DUSP6	chr12_89810251_89866950	0.396771	0.03455	2.94417	30000
ATP2B1	chr12_90668851_90678700	1.56781	0.01865	1.57357	30000
TBX3	chr12_115412951_115449500	0.784882	0.01684	0.91294	30000
TBX3	chr12_115749617_115762194	0.739764	0.00279	0.91294	30000
MLXIP	chr12_122580938_122593966	0.466339	0.03727	0.495892	30000
SMOC1	chr14_70451558_70468584	0.467196	0.04332	0.541752	30000
TNFAIP2	chr14_103712484_103727788	0.684652	0.02969	1.22231	30000
TPM1	chr15_63372455_63403440	0.471643	0.02542	-2.11875	30000
FEM1B	chr15_69317401_69338950	1.24424	0.04193	0.549365	30000
TLE3	chr15_70766838_70801700	1.12356	0.00239	0.901713	30000
KATNB1	chr16_57791439_57816821	0.679243	0.04696	0.574245	30000
CDH13	chr16_83024151_83036532	-0.790271	0.04868	0.524006	30000
GSE1	chr16_85226179_85272450	0.571264	0.02516	-0.426686	30000
FOXL1	chr16_86695201_86710700	0.493026	0.01604	-1.32815	30000
WDR81	chr17_1676161_1691905	0.427578	0.01515	0.60707	30000
KAT2A	chr17_40283503_40295701	0.402586	0.04532	1.00685	30000
ETV4	chr17_41778168_41812352	0.932715	0.04282	1.27034	30000
COL1A1	chr17_48362089_48387590	1.06349	0.00028	-1.5298	30000
YPEL2	chr17_57500384_57517800	0.433933	0.01785	1.68731	30000
PTRH2	chr17_57828697_57878400	0.979073	0.03355	0.755103	30000
VMP1	chr17_57828697_57878400	0.979073	0.03355	0.351623	30000
RHBDF2	chr17_74683551_74698191	1.12678	0.03154	0.863722	30000
TGIF1	chr18_3446548_3467200	0.434928	0.04017	1.23356	30000
NFIX	chr19_13163251_13171800	0.619338	0.01305	-1.30219	30000
JUND	chr19_18401992_18416765	0.953147	0.02621	0.541243	30000
TSHZ3	chr19_31926851_31939850	0.645389	0.019	-0.646341	30000
ERCC1	chr19_46071833_46088674	1.30613	0.00087	0.869937	30000
CACNG7	chr19_54511051_54540150	0.968452	0.00494	1.10863	30000
HS1BP3	chr2_20881351_20892000	0.779601	0.04899	0.840216	30000
PRKD3	chr2_37831548_37949350	0.796227	0.04546	1.67782	30000
MEIS1	chr2_67065101_67127350	-0.575292	0.04062	-1.33547	30000
LOXL3	chr2_74793559_74811343	0.290376	0.02619	-1.42512	30000
IL1A	chr2_113624590_113646595	-0.459262	0.00908	6.46228	30000
DPP4	chr2_163021751_163035650	-0.538432	0.04366	2.56919	30000
RAPGEF4	chr2_173637075_173648711	0.346166	0.04858	1.56548	30000
TRIB3	chr20_414001_425728	0.898081	0.00978	1.10913	30000
DSN1	chr20_35459128_35479400	1.05906	0.03235	-0.903878	30000
MYBL2	chr20_42468251_42479481	1.00095	0.00599	-4.15758	30000
PKIG	chr20_43199987_43238653	0.66695	0.02431	0.999816	30000
SERINC3	chr20_43199987_43238653	0.66695	0.02431	0.537724	30000
B4GALT5	chr20_48385132_48392900	1.3974	0.04149	0.559901	30000
ZNF217	chr20_52481724_52567100	-0.422271	0.04616	0.825112	30000
APCDD1L	chr20_57193006_57217460	0.80073	2e-05	1.49177	30000
SLCO4A1	chr20_61282949_61307800	1.02702	0.03401	4.33949	30000
CDC45	chr22_19556501_19567250	0.812426	0.01685	-2.60228	30000
LIF	chr22_30652581_30660100	0.515817	0.04517	4.04833	30000
RAC2	chr22_37650301_37668337	0.846987	0.02165	2.32652	30000
PICK1	chr22_38613531_38657405	1.08274	0.02833	-0.802514	30000
FAM118A	chr22_45925706_45950300	1.14317	0.04787	-0.868843	30000
ATXN10	chr22_46200751_46210950	0.489851	0.02354	-0.404859	30000
RAD18	chr3_9381417_9392850	1.14126	0.01778	-1.47844	30000
CDCP1	chr3_45200551_45256838	0.746259	0.0395	2.46956	30000
MRAS	chr3_138100574_138109350	0.388801	0.01439	-0.931344	30000
CHST2	chr3_143154501_143165550	0.674253	0.00702	4.45379	30000
TIPARP	chr3_156784051_156855284	-0.729473	0.00575	1.16659	30000
ACTL6A	chr3_179519451_179529650	-2.24633	0.01003	-0.366521	30000
FAM43A	chr3_194586151_194594100	0.651902	0.0459	1.54417	30000
TBC1D14	chr4_7022164_7030867	0.815175	0.02264	0.448002	30000
BST1	chr4_17057251_17083800	-1.93721	0.0273	-2.83009	30000
SEL1L3	chr4_26049539_26091254	1.31675	0.04608	-0.748482	30000
SPATA18	chr4_52969251_52978958	0.508041	0.00566	1.0377	30000
IL8	chr4_74745051_74768800	-0.49226	0.0297	5.19414	30000
CXCL6	chr4_74745051_74768800	-0.384336	0.0291	3.80932	30000
EREG	chr4_75584316_75608703	-1.15099	0.02058	5.32215	30000
HNRNPDL	chr4_83625051_83637500	0.979938	0.02861	-0.913057	30000
MAD2L1	chr4_121053651_121066141	0.769553	0.02031	-1.81352	30000
MAD2L1	chr4_121053651_121066141	0.288597	0.04282	-1.81352	30000
NPR3	chr5_33072301_33092900	0.935459	0.02381	-0.873228	30000
RASA1	chr5_86678651_86691081	-0.585332	0.00328	-0.595323	30000
SLC22A5	chr5_131755582_131816549	0.653527	0.02152	-0.531405	30000
CAMLG	chr5_134526874_134551700	1.02837	0.01752	0.449607	30000
H2AFY	chr5_135374724_135396175	1.23799	0.03932	0.699823	30000
CYSTM1	chr5_139692051_139704999	0.792966	0.0365	1.23276	30000
ARAP3	chr5_141201351_141230721	0.693742	0.02416	0.45515	30000
ANXA6	chr5_150636601_150651069	0.764583	0.01023	-0.434748	30000
EDN1	chr6_12472601_12492735	-0.47204	0.01869	-1.22187	30000
HIST1H2BD	chr6_26295513_26311397	1.14155	0.00756	1.90041	30000
HIST1H2BG	chr6_26335902_26343600	1.39705	0.00177	2.26907	30000
TUBB	chr6_30725432_30751344	0.325373	0.0384	-0.814325	30000
MDC1	chr6_30725432_30751344	0.325373	0.0384	-0.525258	30000
FOXP4	chr6_41536214_41549250	0.492006	0.04026	-0.660025	30000
FYN	chr6_112293217_112315100	0.50477	0.03255	1.64743	30000
FYN	chr6_112328686_112338950	1.06503	0.04582	1.64743	30000
RNF217	chr6_125417016_125429579	-0.422794	0.02117	-1.41054	30000
ANLN	chr7_37070251_37080750	1.7	0.01016	-3.92929	30000
INHBA	chr7_41907401_41933450	0.735518	0.01049	1.51874	30000
CLIP2	chr7_73714867_73726200	0.567986	0.04329	1.22122	30000
CDK14	chr7_90334930_90357610	1.00586	0.04073	0.870232	30000
TFPI2	chr7_93996724_94013750	1.17565	0.03223	5.09664	30000
COL1A2	chr7_94034101_94057950	-0.6843	0.01168	-1.87412	30000
BAIAP2L1	chr7_98438851_98452500	0.790428	0.01933	-2.39815	30000
CALD1	chr7_134451151_134513450	-0.577629	0.00401	-1.91497	30000
FP15737	chr8_23637401_23653850	0.97789	0.03199	2.32123	30000
FP15737	chr8_23602051_23612850	0.97789	0.03199	2.32123	30000
DUSP4	chr8_29484151_29533800	1.31714	2e-05	5.49728	30000
SARAF	chr8_30252579_30290700	1.2542	0.02341	0.582249	30000
TP53INP1	chr8_95972393_95980213	0.464827	0.04504	1.08421	30000
RRM2B	chr8_103799758_103823641	0.751413	0.04732	1.19902	30000
MTSS1	chr8_125859351_125881290	0.856516	0.01352	0.72799	30000
TG	chr8_134386375_134403698	-0.994052	0.01471	2.98919	30000
DNAJB5	chr9_35019701_35030604	0.580049	0.03172	0.743461	30000
SHC3	chr9_91819251_91827150	0.686997	0.00755	2.0502	30000
HABP4	chr9_99315226_99329828	0.411578	0.02133	-0.585503	30000
COL27A1	chr9_116931651_116944450	0.757537	0.03565	0.628762	30000
PIGV	chr1_27097363_27105150	0.487133	0.02572	0.656399	10000
RNF19B	chr1_33405001_33419880	0.738873	0.01535	1.17795	10000
KCNMA1	chr10_79032529_79061000	-1.10461	0.02806	0.836333	10000
PLEK2	chr14_67853751_67863300	1.04262	0.00486	2.41482	10000
ASB2	chr14_94424001_94433000	0.689938	0.00122	5.08581	10000
GALNT5	chr2_158026048_158047143	-1.48361	0.02616	-1.78655	10000
MREG	chr2_216834901_216848350	1.04378	0.0291	2.30109	10000
ICOSLG	chr21_45604451_45635350	0.732718	0.04928	2.70951	10000
PATZ1	chr22_31718451_31728950	0.610436	0.00165	-0.540162	10000
CCR1	chr3_46103151_46169828	1.16215	0.01929	6.82629	10000
NECTIN3	chr3_110096801_110111600	-1.83156	0.03472	-1.09079	10000
CHST2	chr3_142781451_142804000	1.31702	0.04247	4.45379	10000
ITGA2	chr5_52127815_52172900	-2.0186	0.03622	0.999327	10000
CDKAL1	chr6_20367694_20381050	-1.1346	0.01609	-0.65031	10000
STXBP5	chr6_147310883_147318763	-2.22916	0.01867	-0.535872	10000
COMMD5	chr8_146061751_146069381	0.462453	0.03616	0.703518	10000
H6PD	chr1_9222246_9274300	0.784136	0.00013	0.956429	15000
TNFRSF1B	chr1_12181551_12215724	0.774406	0.04931	2.80217	15000
VCAM1	chr1_101087890_101096761	-0.663349	0.00953	-3.50168	15000
TNFSF4	chr1_173080751_173093834	0.900675	0.00871	-5.09899	15000
DISP1	chr1_222987154_222999662	0.554344	0.02891	0.482219	15000
ZNF438	chr10_31101273_31109423	-1.12381	0.02457	2.42877	15000
ARID5B	chr10_63387451_63395750	-1.45183	0.04629	-1.5895	15000
PPIF	chr10_81076266_81097939	0.500689	0.02295	0.758533	15000
SMC3	chr10_112077701_112096567	-0.775488	0.03613	-0.897269	15000
TNKS1BP1	chr11_57045042_57083218	1.11611	0.02678	0.851579	15000
HEPHL1	chr11_93671451_93691250	1.16796	0.00124	4.49687	15000
ZCRB1	chr12_42511673_42529730	-0.600519	0.02684	-0.442418	15000
DCN	chr12_91521501_91535750	-0.51773	0.04285	-2.40041	15000
CDK17	chr12_96630602_96657708	-0.854206	0.03416	0.94522	15000
USP3	chr15_63766041_63784750	1.17813	0.02306	1.11398	15000
VAC14	chr16_70768801_70806552	1.44829	0.0184	0.939414	15000
FAM222B	chr17_27155858_27170162	1.44073	0.01527	1.21276	15000
EPS15L1	chr19_16555151_16573700	0.776068	0.03338	0.540124	15000
SDC1	chr2_20340701_20349950	1.25883	0.02568	0.772862	15000
CYP26B1	chr2_72099064_72119200	1.53537	0.04466	8.35345	15000
CYP26B1	chr2_72146617_72178718	1.16564	0.00742	8.35345	15000
COL5A2	chr2_189947751_189963500	-0.759486	0.04946	-2.08776	15000
APP	chr21_27257101_27275200	-0.785795	0.03866	0.402241	15000
CSNK1E	chr22_38694268_38702077	0.586749	0.02569	0.644762	15000
SH3BP5	chr3_15309951_15343150	0.649793	0.0451	0.992023	15000
CBLB	chr3_105530596_105556450	-0.846192	0.00968	0.525766	15000
MLF1	chr3_157869201_157879450	-1.90306	0.04178	-1.04739	15000
EDIL3	chr5_83310301_83329850	-1.17883	0.03102	-1.63121	15000
EDN1	chr6_12137501_12161198	1.19504	0.00697	-1.22187	15000
NT5E	chr6_86110536_86129785	-0.869009	0.02651	1.18551	15000
INHBA	chr7_40787155_40804800	-2.30446	6e-05	1.51874	15000
INHBA	chr7_41023950_41077004	-1.57245	0.04039	1.51874	15000
INHBA	chr7_41023950_41077004	-1.55443	5e-05	1.51874	15000
INHBA	chr7_41371462_41379928	-2.01747	0.00747	1.51874	15000
INHBA	chr7_40787155_40804800	-1.06767	0.04048	1.51874	15000
LRRN3	chr7_110207651_110216300	-2.05822	0.02095	-2.15371	15000
LRRN3	chr7_110207651_110216300	-1.72495	0.0144	-2.15371	15000
STC1	chr8_23687801_23699400	-0.722433	0.00141	4.51511	15000
AGO2	chr8_141568751_141632200	0.623559	0.00221	0.761458	15000
NR4A3	chr9_102061198_102071200	1.28712	0.04505	3.80639	15000
ECE1	chr1_21560931_21662397	0.590342	0.03702	0.844668	20000
RAB3B	chr1_52407751_52443836	0.968354	0.02183	-0.586742	20000
FAM212B	chr1_112247601_112287250	0.663561	0.0013	0.976716	20000
PMF1	chr1_156066327_156100759	0.748483	0.03473	-0.664687	20000
IQGAP3	chr1_156445648_156461600	1.05779	0.02	-3.46014	20000
TNFSF4	chr1_172866501_172973000	-0.594608	0.00295	-5.09899	20000
TSEN15	chr1_183744201_183753600	-1.72284	0.03197	-1.64853	20000
CENPF	chr1_214737001_214756100	-0.433414	0.01269	-3.07616	20000
NUDT5	chr10_12218901_12229050	0.67305	0.00321	0.733876	20000
KCNMA1	chr10_78988418_79006325	-0.66377	0.04092	0.836333	20000
TRIM8	chr10_104363496_104395170	1.16855	0.03674	0.70236	20000
MKI67	chr10_129835351_129847450	1.01827	0.03814	-3.94264	20000
AMPD3	chr11_10282729_10302429	-0.636714	0.03222	3.27064	20000
ADM	chr11_10282729_10302429	-0.636714	0.03222	0.52691	20000
RHOD	chr11_66650826_66660443	0.910185	0.03436	-1.37534	20000
CTSC	chr11_88046151_88053950	-0.409446	0.0172	-1.31991	20000
BTBD11	chr12_107670801_107682550	0.433425	0.03654	2.12676	20000
SPRY2	chr13_80609501_80629750	0.767081	0.04593	2.00509	20000
SPRY2	chr13_80609501_80629750	1.07087	0.01473	2.00509	20000
OTUB2	chr14_94424001_94433000	0.568579	0.02646	3.76928	20000
THBS1	chr15_39480151_39593950	-0.646253	0.02005	-1.25872	20000
FGF7	chr15_49527586_49535800	-0.791145	0.00165	-1.63202	20000
SEMA7A	chr15_74674451_74717600	0.923903	0.01335	1.43723	20000
ZCCHC14	chr16_87469201_87499932	0.727883	0.03102	0.506978	20000
HDAC5	chr17_42163415_42189350	1.19482	0.02791	-0.5518	20000
METTL23	chr17_74683551_74698191	0.55428	0.03646	0.461531	20000
SOCS3	chr17_76290251_76346389	0.776829	0.0052	1.45728	20000
DSEL	chr18_65067501_65078300	-0.900396	0.02183	-1.40431	20000
SHANK1	chr19_51205451_51213700	0.664233	0.00335	1.64304	20000
CLEC11A	chr19_51205451_51213700	0.664233	0.00335	0.619993	20000
SDC1	chr2_20285418_20311400	0.758986	0.01503	0.772862	20000
IL1B	chr2_113490367_113511163	-0.694217	0.03518	9.11742	20000
GALNT5	chr2_158085751_158104950	-0.367678	0.01285	-1.78655	20000
DIRC3	chr2_218083109_218104486	1.31785	0.02675	0.833847	20000
DIRC3	chr2_218224601_218296634	1.4277	0.02865	0.833847	20000
CRKL	chr22_21235401_21244600	0.881085	0.03464	0.453675	20000
ATXN10	chr22_45983386_46009400	1.38192	0.01123	-0.404859	20000
CELSR1	chr22_46894601_46911200	1.06604	0.01183	1.88074	20000
CELSR1	chr22_46894601_46911200	1.06956	0.00328	1.88074	20000
BHLHE40	chr3_4458101_4469400	1.88529	0.00267	1.25353	20000
BHLHE40	chr3_4871748_4884700	-0.796867	0.00258	1.25353	20000
IRAK2	chr3_10011118_10029728	1.57349	0.01805	2.42509	20000
DCBLD2	chr3_98497070_98505300	-1.16977	0.01875	0.853816	20000
NECTIN3	chr3_110130724_110141327	-0.734545	0.00819	-1.09079	20000
LDB2	chr4_16845300_16862263	-0.48242	0.04759	1.12018	20000
CXCL6	chr4_74525615_74587103	-0.677206	0.04425	3.80932	20000
CXCL1	chr4_74525615_74587103	-0.781397	5e-05	6.05304	20000
CXCL1	chr4_74525615_74587103	-0.842577	0.00032	6.05304	20000
CXCL1	chr4_74525615_74587103	-0.747243	0.00168	6.05304	20000
MTHFD2L	chr4_74525615_74587103	-0.612764	0.0096	1.18445	20000
PALLD	chr4_169354451_169373700	0.797944	0.02836	-1.63797	20000
VEGFC	chr4_177665022_177675945	-0.536991	0.02333	-0.955342	20000
VEGFC	chr4_177689817_177701514	-0.411833	0.02888	-0.955342	20000
XRCC4	chr5_81629801_81662400	0.798459	0.03409	-1.26035	20000
EDIL3	chr5_83251301_83259850	-1.19218	0.00432	-1.63121	20000
NREP	chr5_111069433_111094450	-0.924487	0.0218	-3.31948	20000
NREP	chr5_111283801_111297150	-0.748917	0.03991	-3.31948	20000
PRIM2	chr6_57107503_57132950	-0.81394	0.03222	-0.837934	20000
ARL4A	chr7_12686651_12710750	-1.32204	0.00324	-1.13451	20000
JAZF1	chr7_28076151_28102800	-1.02698	0.01464	-1.72732	20000
INHBA	chr7_41575996_41624854	1.22039	0.02689	1.51874	20000
AEBP1	chr7_44132913_44141014	0.608969	0.0368	-0.516434	20000
COL1A2	chr7_93671551_93699000	1.35792	0.01635	-1.87412	20000
COL1A2	chr7_93964976_93978600	-0.460954	0.028	-1.87412	20000
AKR1B1	chr7_133858701_133899550	1.13471	0.0445	1.10377	20000
FAM180A	chr7_135391351_135399344	0.36115	0.04567	1.39294	20000
EXT1	chr8_118718751_118744158	1.06026	0.04438	-0.403637	20000
GABBR2	chr9_100977103_100995450	1.79283	0.00781	-0.750589	20000
TMCO4	chr1_20076201_20093283	0.55551	0.00999	-0.623694	25000
ASAP3	chr1_23709554_23738200	1.61865	0.01983	-1.81542	25000
TRIM62	chr1_33628195_33636061	0.505835	0.01224	0.490985	25000
TMEM53	chr1_45082901_45112546	0.541708	0.02748	1.27516	25000
DEPDC1	chr1_68843834_68851874	-0.971098	0.00715	-2.99642	25000
CSF1	chr1_110351001_110367708	0.494434	0.04844	-0.815709	25000
CSF1	chr1_110325451_110335400	0.494434	0.04844	-0.815709	25000
ADAR	chr1_154562638_154575725	0.350761	0.04095	0.361385	25000
ATP1B1	chr1_168889063_168898200	0.848738	0.03615	-0.710706	25000
NMNAT2	chr1_183031610_183076900	1.30428	0.03349	0.994063	25000
PTGS2	chr1_186467949_186506666	-0.680153	0.01206	5.56991	25000
CENPF	chr1_214421951_214433250	-0.690171	0.00194	-3.07616	25000
FRMD4A	chr10_14434215_14457947	0.579645	0.04231	0.852736	25000
KCNMA1	chr10_78916126_78941200	-0.441458	0.04697	0.836333	25000
RGS10	chr10_121244341_121260715	0.410398	0.03689	0.568917	25000
LRRC27	chr10_134121151_134134644	0.653174	0.04329	0.701676	25000
STK32C	chr10_134121151_134134644	0.653174	0.04329	0.757857	25000
PAMR1	chr11_34992785_35011200	-1.92097	0.03736	0.479364	25000
FJX1	chr11_35529556_35541563	0.46557	0.02123	1.13149	25000
MAPK8IP1	chr11_45878245_45894727	0.405925	0.0395	1.11786	25000
PC	chr11_66650826_66660443	0.587442	0.04253	-0.857293	25000
MDM2	chr12_68819601_68834339	-1.42559	0.02434	0.684564	25000
MDM2	chr12_69178401_69189500	0.617366	0.00424	0.684564	25000
PHLDA1	chr12_76016351_76061828	-1.08845	0.02634	1.65559	25000
PHLDA1	chr12_76093415_76108950	-1.06287	0.00822	1.65559	25000
CSRP2	chr12_77100201_77115450	-0.708408	0.03247	-2.7556	25000
DUSP6	chr12_89604101_89647300	0.4805	0.01065	2.94417	25000
MPHOSPH9	chr12_123602951_123612048	1.24426	0.02298	-0.642651	25000
SERP2	chr13_44867826_44905650	0.419137	0.00901	0.891872	25000
STK24	chr13_99199833_99216850	0.884823	0.03328	0.591756	25000
DIO2	chr14_80764903_80784050	-0.511098	0.03814	1.19519	25000
MOK	chr14_102722451_102730600	0.436475	0.04327	-0.700715	25000
SPRED1	chr15_38361350_38378850	0.651289	0.00182	0.580224	25000
FBN1	chr15_48740151_48786903	-0.849563	0.02653	-1.1596	25000
TPM1	chr15_63133267_63151250	0.707442	0.02399	-2.11875	25000
CRISPLD2	chr16_84828359_84841636	0.413107	0.04717	-1.22411	25000
RILP	chr17_1480272_1493936	0.900017	0.00203	1.08803	25000
GAS7	chr17_9953701_9961750	0.80464	0.03274	-0.78518	25000
ETV4	chr17_41606945_41623795	0.728668	0.01101	1.27034	25000
GJC1	chr17_42856675_42873950	0.832456	0.00571	-0.979037	25000
XYLT2	chr17_48288001_48299900	0.931578	0.04833	0.673542	25000
XYLT2	chr17_48362089_48387590	1.22241	0.03099	0.673542	25000
AFMID	chr17_76026228_76041122	0.90468	0.02086	0.583231	25000
TK1	chr17_76026228_76041122	0.90468	0.02086	-3.76801	25000
ENGASE	chr17_77028528_77036928	0.421042	0.0494	0.587639	25000
TGIF1	chr18_3275187_3306176	0.874516	0.04383	1.23356	25000
CHAF1A	chr19_4371932_4386751	1.01494	0.00578	-1.22401	25000
FOSB	chr19_45926262_45960076	0.654049	0.04163	3.01527	25000
ERCC1	chr19_45926262_45960076	0.654049	0.04163	0.869937	25000
CCDC8	chr19_46873491_46881550	1.14008	0.01988	-0.631896	25000
IL1A	chr2_113490367_113511163	0.375637	0.01464	6.46228	25000
GLI2	chr2_121450151_121481838	0.54209	0.03011	-1.18632	25000
LYPD1	chr2_133194888_133206100	0.776276	0.02593	-0.899578	25000
CHRNA1	chr2_175626038_175639954	0.526828	0.03845	0.884967	25000
DIRC3	chr2_217905101_217972606	1.39165	0.02374	0.833847	25000
MLPH	chr2_238332483_238385170	0.46529	0.00843	1.343	25000
TWIST2	chr2_239629501_239638800	1.31867	0.00592	0.569333	25000
SCAND1	chr20_34453951_34465050	1.45934	0.01863	0.70709	25000
TOX2	chr20_42468251_42479481	0.55233	0.0399	0.659583	25000
PREX1	chr20_47376601_47390600	0.849702	0.03575	5.49392	25000
RAB22A	chr20_56813158_56847627	0.461266	0.03099	0.499083	25000
MRGBP	chr20_61366201_61384951	0.493199	0.04486	0.586096	25000
NRIP1	chr21_16354251_16389233	-0.860897	0.01148	-1.25528	25000
SUSD2	chr22_24533451_24553941	1.0666	0.04464	1.73158	25000
GCAT	chr22_38136930_38155852	1.26035	0.01584	0.565347	25000
VHL	chr3_10011118_10029728	1.0465	0.02337	0.579854	25000
VILL	chr3_37934091_37994172	1.00446	0.0409	-0.940009	25000
RABL3	chr3_120333501_120369846	0.573526	0.04094	-0.55176	25000
TIPARP	chr3_155870001_155879050	1.00548	0.01224	1.16659	25000
RBPJ	chr4_26049539_26091254	0.602656	0.03716	0.579428	25000
RBPJ	chr4_26049539_26091254	0.494008	0.00484	0.579428	25000
SLC9B2	chr4_103527651_103564100	-0.745677	0.00234	0.569045	25000
ARSJ	chr4_114748244_114759495	-0.847222	0.01899	-2.922	25000
EXOSC9	chr4_122631003_122650700	-0.756295	0.02051	-1.53968	25000
CCNA2	chr4_122631003_122650700	-0.879386	0.00261	-3.62725	25000
CCNA2	chr4_122631003_122650700	-0.724464	0.03404	-3.62725	25000
MAML3	chr4_140808658_140824200	1.00246	0.0319	1.82676	25000
VEGFC	chr4_177356090_177366536	-1.04978	0.00133	-0.955342	25000
PPIP5K2	chr5_102051747_102059772	-0.667113	0.04554	-0.58742	25000
MCC	chr5_112666714_112674500	1.03819	0.01666	0.685638	25000
YIPF5	chr5_142931166_142974897	1.35768	0.02849	-0.360094	25000
SPARC	chr5_150849824_150876087	1.39655	0.02209	-0.911748	25000
CCNJL	chr5_159731480_159743850	0.482156	0.01058	0.693675	25000
C1QTNF2	chr5_159687756_159695978	1.47226	0.02998	-2.39202	25000
ATP6V0E1	chr5_172277334_172376750	1.19981	0.0422	0.531984	25000
PRDM1	chr6_106188684_106268194	0.513191	0.04266	1.65427	25000
AKAP12	chr6_151325201_151352118	0.550418	0.02537	1.01781	25000
FAM20C	chr7_86076_116850	1.77591	0.00305	1.10098	25000
AHR	chr7_16944788_16956772	-0.795522	0.02347	1.78219	25000
INHBA	chr7_40611096_40626620	-1.15858	0.01835	1.51874	25000
INHBA	chr7_40846923_40868060	-1.0647	0.03934	1.51874	25000
INHBA	chr7_40846923_40868060	-1.40959	0.00746	1.51874	25000
INHBA	chr7_41135051_41235400	-0.900158	0.017	1.51874	25000
INHBA	chr7_41708801_41736479	-0.57359	0.00337	1.51874	25000
COL1A2	chr7_93810651_93818850	0.975341	0.02845	-1.87412	25000
COL1A2	chr7_93925351_93934100	0.416976	0.01091	-1.87412	25000
CCDC71L	chr7_105953100_105989550	0.836311	0.04266	-0.605333	25000
STC1	chr8_23637401_23653850	-0.514638	0.00167	4.51511	25000
ZNF395	chr8_28221174_28251369	0.409306	0.04115	0.793123	25000
ZC2HC1A	chr8_79439604_79473411	-0.847181	0.00219	-0.790809	25000
STOML2	chr9_35019701_35030604	0.556713	0.04296	0.392407	25000
FANCG	chr9_35019701_35030604	0.556713	0.04296	-1.04878	25000
S1PR3	chr9_91418901_91433909	0.767506	0.03382	0.614181	25000
SECISBP2	chr9_91724423_91738900	0.878154	0.04188	0.590512	25000
CDC14B	chr9_99238551_99264600	1.15018	0.0469	-0.835836	25000
NR4A3	chr9_102191919_102208892	1.03505	0.01214	3.80639	25000
NR4A3	chr9_102162515_102179050	1.03505	0.01214	3.80639	25000
ENG	chr9_130590322_130601981	1.11029	0.01415	0.380925	25000
EFHD2	chr1_15663851_15683500	0.551445	0.00655	0.556179	30000
NBL1	chr1_19699651_19798060	0.517035	0.04699	1.46365	30000
AHDC1	chr1_27863533_27902840	0.60749	0.01503	0.443955	30000
PTP4A2	chr1_32297751_32309900	1.0062	0.02734	-0.374608	30000
PHC2	chr1_33807573_33827300	1.06683	0.00524	1.06128	30000
SGIP1	chr1_66789551_66816605	-0.615707	0.03784	-0.659363	30000
SGIP1	chr1_66789551_66816605	-0.696215	0.00622	-0.659363	30000
SGIP1	chr1_66830115_66843050	-0.696215	0.00622	-0.659363	30000
GADD45A	chr1_68084851_68092850	0.439016	0.00985	-0.830169	30000
CRTC2	chr1_153756443_153764500	0.952584	0.00119	0.46617	30000
SMG7	chr1_183236499_183251171	0.721453	0.01357	0.386936	30000
NUAK2	chr1_205218201_205277600	0.722585	0.02461	-1.36739	30000
IL24	chr1_207050301_207059992	0.356904	0.04749	5.57367	30000
KCNMA1	chr10_79324436_79385095	0.3023	0.04429	0.836333	30000
PPIF	chr10_80993838_81003353	0.938002	0.02203	0.758533	30000
MICALCL	chr11_12131325_12261833	0.605716	0.02148	0.638777	30000
ABTB2	chr11_33951801_33963800	-1.02876	0.02611	1.06558	30000
CD44	chr11_35078951_35134106	0.433274	0.01344	0.405783	30000
CDC42EP2	chr11_65042789_65069541	0.384147	0.04094	1.71548	30000
ATG16L2	chr11_72432533_72450181	0.530613	0.04453	0.759083	30000
ATG16L2	chr11_72462745_72484759	0.530613	0.04453	0.759083	30000
GDPD5	chr11_75024201_75037350	1.02858	0.03826	-1.07164	30000
BACE1	chr11_117144201_117153000	0.459279	0.01274	-0.625005	30000
PHLDA1	chr12_76133151_76272837	-0.620363	0.01462	1.65559	30000
PHLDA1	chr12_76133151_76272837	-0.566114	0.0298	1.65559	30000
PHLDA1	chr12_76133151_76272837	-0.785968	0.00288	1.65559	30000
PHLDA1	chr12_76133151_76272837	-0.991939	0.00967	1.65559	30000
POC1B	chr12_89548601_89559200	1.14393	0.01902	1.28254	30000
POC1B	chr12_89520801_89534940	1.14393	0.01902	1.28254	30000
POC1B	chr12_89604101_89647300	0.879336	0.03725	1.28254	30000
TMPO	chr12_98850701_98869619	0.386055	0.03633	-1.55816	30000
MPHOSPH9	chr12_123527251_123534759	0.650394	0.01108	-0.642651	30000
SCARB1	chr12_125313095_125323662	1.0958	0.01363	0.904942	30000
WASF3	chr13_27071651_27083850	0.365964	0.04695	0.485224	30000
TRPC4	chr13_38225001_38240511	-0.555743	0.03334	-1.04154	30000
DNAJC15	chr13_43377051_43423100	0.65038	0.04189	-0.42575	30000
FAM155A	chr13_107836051_107864676	-0.77746	0.01936	0.502956	30000
COL4A1	chr13_110898901_110914932	0.438173	0.04238	-0.901635	30000
COL4A2	chr13_110898901_110914932	0.438173	0.04238	-0.696727	30000
HAUS4	chr14_22651866_22669000	-1.77269	0.04076	-1.3268	30000
AJUBA	chr14_22651866_22669000	-1.77269	0.04076	-1.13716	30000
ZFP36L1	chr14_68871930_68880200	0.638003	0.04293	0.804466	30000
GPR68	chr14_91642301_91654150	0.693851	0.00043	3.08612	30000
ACTC1	chr15_35001701_35014862	0.881174	0.01741	-5.3415	30000
SPRED1	chr15_38330423_38347350	0.485734	0.01696	0.580224	30000
CEP152	chr15_48740151_48786903	-0.628868	0.03196	-0.843641	30000
CEP152	chr15_48705851_48721100	-0.628868	0.03196	-0.843641	30000
ANXA2	chr15_60641964_60685330	-0.390938	0.0368	-0.642455	30000
FAH	chr15_80235051_80253750	0.796919	0.04181	0.805637	30000
ITPRIPL2	chr16_19098051_19113442	0.564255	0.03269	1.08178	30000
RPA1	chr17_1676161_1691905	0.756767	0.00302	-0.371924	30000
SMG6	chr17_1966703_1995472	0.694567	0.04674	0.602883	30000
SMG6	chr17_2059776_2096992	0.954696	0.0242	0.602883	30000
GHDC	chr17_40283503_40295701	0.624368	0.00402	-0.681174	30000
GHDC	chr17_40283503_40295701	0.73862	0.00033	-0.681174	30000
CDC42EP4	chr17_71287040_71298739	0.651082	0.04123	-0.540491	30000
WBP2	chr17_73679251_73703653	1.87585	0.00051	1.04066	30000
MFSD11	chr17_74683551_74698191	0.418622	0.03289	0.525579	30000
PLEKHJ1	chr19_2175536_2190650	0.520586	0.04683	-0.596341	30000
PSMC4	chr19_40449451_40458500	0.720717	0.0212	0.471918	30000
ITPKC	chr19_41138851_41153250	1.40771	0.04434	0.594898	30000
ZNF576	chr19_44059631_44069746	0.59239	0.03407	0.707374	30000
IRGQ	chr19_44059631_44069746	0.59239	0.03407	1.84227	30000
KCNF1	chr2_11004351_11018650	0.612337	0.00662	1.96976	30000
EHBP1	chr2_62802642_62815230	-0.552713	0.00807	-0.586755	30000
ACTG2	chr2_74078542_74087550	0.396344	0.03648	-3.47932	30000
TET3	chr2_74078542_74087550	0.675936	0.01776	0.773074	30000
COL5A2	chr2_189985401_189994950	-0.460726	0.00519	-2.08776	30000
DIRC3	chr2_218195401_218205170	1.23213	0.03838	0.833847	30000
RHBDD1	chr2_227275701_227312350	1.05543	0.02942	0.454782	30000
ARMC9	chr2_232017673_232052415	0.48707	0.04728	0.593532	30000
SH3BP4	chr2_235649651_235657600	0.666681	0.02759	-0.935983	30000
SH3BP4	chr2_235671229_235679493	0.666681	0.02759	-0.935983	30000
SIRPA	chr20_1783646_1826700	0.688043	0.01307	0.59804	30000
MAVS	chr20_3776951_3788900	0.92981	0.0009	0.524474	30000
PCNA	chr20_4917951_4955743	1.49114	0.02287	-0.676808	30000
CST4	chr20_23205523_23251800	1.37425	0.03596	6.45162	30000
ADA	chr20_43199987_43238653	0.584034	0.0006	0.95552	30000
APP	chr21_27325451_27340550	-0.671122	0.01672	0.402241	30000
ZBTB21	chr21_43399401_43419915	0.371854	0.02214	0.635441	30000
SIK1	chr21_44598627_44616250	0.891067	0.01957	1.75892	30000
LIF	chr22_30578440_30630300	0.434166	0.01059	4.04833	30000
MCM5	chr22_35747101_35767377	0.627686	0.0098	-1.80679	30000
MYH9	chr22_36694651_36725450	0.792253	0.04814	-0.7368	30000
MYH9	chr22_36746032_36774348	0.792253	0.04814	-0.7368	30000
OXTR	chr3_8552801_8581429	1.33374	0.0288	-6.18003	30000
TMEM158	chr3_45200551_45256838	0.746259	0.0395	2.02752	30000
SEMA3B	chr3_50272827_50296000	0.600305	6e-05	-1.07029	30000
DCBLD2	chr3_98533151_98543700	-0.834617	0.00043	0.853816	30000
NECTIN3	chr3_110238901_110252700	-0.690467	0.00669	-1.09079	30000
NECTIN3	chr3_110281251_110299546	-0.643437	0.04188	-1.09079	30000
IL8	chr4_74525615_74587103	-0.430277	0.0182	5.19414	30000
CXCL2	chr4_74525615_74587103	-0.502369	0.00845	6.55983	30000
FGF5	chr4_81114453_81135329	-0.475064	0.00882	-1.46532	30000
MAD2L1	chr4_120437701_120459094	0.978779	0.03606	-1.81352	30000
MAD2L1	chr4_120599748_120614700	0.793085	0.01868	-1.81352	30000
SLC7A11	chr4_138522601_138600750	-1.03878	0.00301	-2.83056	30000
FAM105A	chr5_14341699_14354253	0.792099	0.04732	1.11495	30000
GLRX	chr5_94920901_94928607	-0.970907	0.04282	0.769858	30000
PDLIM4	chr5_131426002_131441651	0.657659	0.04084	1.02867	30000
CSF1R	chr5_149420348_149448200	0.551121	0.00475	2.10445	30000
FAM196B	chr5_169302272_169394949	0.475454	0.01785	0.514997	30000
CPEB4	chr5_173239580_173252643	0.554498	0.01486	0.503808	30000
HMGA1	chr6_34150551_34192550	1.41808	0.04804	0.48194	30000
SCUBE3	chr6_35125601_35172647	0.478991	0.00043	1.21662	30000
FANCE	chr6_35322151_35365445	0.864201	0.00348	-1.0659	30000
TMEM63B	chr6_43989601_44045550	0.414222	0.01806	0.471934	30000
MRPL14	chr6_43989601_44045550	0.414222	0.01806	0.403071	30000
TSPYL4	chr6_116392554_116409500	-0.746457	0.0118	-1.32394	30000
RNASET2	chr6_167008501_167047712	1.15144	0.01047	0.865727	30000
IL6	chr7_22599222_22651765	0.638153	0.00539	3.2939	30000
IL6	chr7_22685774_22722544	0.556085	0.00174	3.2939	30000
INHBA	chr7_41091001_41099281	-0.542162	0.04866	1.51874	30000
INHBA	chr7_41530545_41558800	1.06246	0.00407	1.51874	30000
COL1A2	chr7_93752721_93788250	0.779226	0.02715	-1.87412	30000
CCDC71L	chr7_106006001_106018650	1.04866	0.0147	-0.605333	30000
LRRN3	chr7_110173551_110188950	-0.849933	0.02538	-2.15371	30000
BPGM	chr7_133858701_133899550	1.28512	0.0318	0.792551	30000
CALD1	chr7_134395169_134418300	-0.353128	0.02569	-1.91497	30000
CALD1	chr7_134341901_134379435	-0.353128	0.02569	-1.91497	30000
FUT10	chr8_32403635_32413049	-1.79021	0.01214	-0.859344	30000
TRPA1	chr8_72908501_72928893	-0.537341	0.04954	0.735197	30000
FZD6	chr8_104186922_104199620	0.631714	0.0158	-0.945578	30000
MYC	chr8_128042151_128051650	0.824141	0.034	0.741805	30000
MYC	chr8_128484951_128527600	0.6497	0.01664	0.741805	30000
PLIN2	chr9_19114243_19137900	0.439072	0.04188	0.949185	30000
MLLT3	chr9_20593101_20612408	-0.429323	0.02109	-0.778293	30000
SMC5	chr9_72771451_72780700	-0.693722	0.02212	-1.02198	30000
TLE4	chr9_81779801_81840600	-1.02638	0.03026	-1.24346	30000
SECISBP2	chr9_91751680_91774850	0.680314	0.0095	0.590512	30000
NR4A3	chr9_102095701_102131656	0.678396	0.01189	3.80639	30000
NR4A3	chr9_102095701_102131656	0.898188	0.03147	3.80639	30000
ANGPTL2	chr9_129797551_129830350	0.500345	0.0235	0.510168	30000
GRPR	chrX_15884151_15902250	-1.17547	0.01637	-3.83776	30000
