# Supplementary material for: Transcription-dependent cohesin repositioning rewires chromatin loops in cellular senescence
Source: Nat Commun. 2020 Nov 27;11:6049. doi: 10.1038/s41467-020-19878-4 (PMC7695716; doi:10.1038/s41467-020-19878-4)
Supplement: Supplementary file 9 — Supplementary Data 6 [file 41467_2020_19878_MOESM9_ESM.xlsx]

## Sheet: Genes with CIs
### Genes with Cohesin Islands in RIS
AAMP
ABCC1
ABHD12
ABHD15
ACBD4
ACO2
ACTN4
ACTR1A
ADAMTSL4
ADD1
ADD3
AGAP3
AGFG2
AHRR
ALDOA
AMPD3
ANKH
ANKRD13D
ANO10
ANO7
ANXA2
APBB3
APPL2
ARAP1
ARFRP1
ARHGAP21
ARHGAP39
ARHGEF2
ARID1B
ARID3A
ARIH1
ARPC1B
ARPC2
ARSG
ASXL1
ATF4
ATN1
ATP2A2
ATP6V0B
ATXN2
AXL
B3GALT6
B4GALT2
B9D1
BAHD1
BAX
BCAR1
BCL9L
BDKRB2
BEST1
BLOC1S1
BMF
BMP2
BMP4
BNIP3
BRD2
BRD4
C10orf55
C11orf84
C14orf159
C15orf52
C19orf68
C1orf198
C21orf2
C21orf33
C4orf3
C5orf56
C8orf58
C8orf82
CALM2
CAPRIN1
CARD8
CARD9
CARHSP1
CBARP
CBX6
CCAR2
CCDC106
CCDC136
CCDC85C
CCND1
CD151
CD276
CD44
CD59
CD63
CD68
CD82
CDAN1
CDC42EP3
CDCP1
CDK5R1
CDYL
CEBPD
CEP85
CES2
CHAC1
CHD3
CHST14
CIRBP
CLMP
CLUH
COA1
COL1A1
COL27A1
COL5A1
COL6A1
COL6A2
COL6A3
COL7A1
CORO1C
CORO7
CPSF3
CRACR2B
CRMP1
CSF1R
CSF2
CSNK1D
CSNK1E
CTBP1
CTNNA1
CTNNB1
CTNS
CTSB
CTTNBP2
CXCL1
CXXC5
CYGB
CYTH2
CYTH3
DAGLB
DAP
DARS2
DBNL
DCHS1
DDIT4
DDX19A
DDX49
DENND2A
DGKI
DHPS
DHRS12
DIAPH1
DLG5
DLGAP4
DNAJC4
DNM2
DOK3
DOT1L
DPF3
DPH2
DUSP6
DXO
E2F3
EDF1
EFHD2
EHD1
EIF3A
EIF4A1
ELK3
ELL
ELMSAN1
ELOB
EME2
EML1
EPHA2
EPN2
ERF
ERRFI1
ETS2
ETV6
EVA1B
EXOC3
EXOC7
EXOSC4
F3
FADD
FAM102A
FAM129B
FAM173A
FAM20C
FAM46B
FARP1
FBXL19
FBXL7
FCHSD2
FER
FERMT3
FHOD1
FKBP1A
FKBP2
FLNC
FLOT1
FNDC3B
FP15737
FRMD4A
FTH1
FTL
FZR1
GEMIN7
GGCX
GIGYF1
GIT1
GJA1
GLIS2
GNB1L
GNB2
GP1BA
GPR68
GPSM1
GPX3
GPX4
GRK2
GSE1
GSK3A
GYS1
HAGHL
HCFC1R1
HDLBP
HEXIM1
HK1
HK2
HMGA1
HMGA2
HMGXB3
HNRNPH1
HNRNPUL1
HOMER3
HSD11B1L
HSP90AB1
IAH1
IGDCC4
IGFBP4
IL18BP
IL1B
IL4R
ILK
ILVBL
INAFM2
INHBA
INO80B
IP6K1
IQCK
IRF1
ITGA1
ITGA3
ITGB5
JMJD6
KCNAB1
KCNMA1
KDM4B
KIAA0753
KLC1
KLF13
KLF6
KLF7
KNOP1
KTN1
LAMB1
LARP1
LBHD1
LCAT
LDHA
LGALS1
LIF
LMNA
LONP1
LOXL2
LPCAT1
LRCH4
LRRC14
LRRC24
LRRC75A
LRSAM1
LSM14B
LZTR1
MAMDC4
MAP1A
MAP3K12
MAP7D1
MAPK8IP3
MARK4
MAT2A
MC1R
MCL1
ME3
MED15
MED26
MED31
MEF2D
METRN
METTL12
MFHAS1
MFSD10
MFSD12
MFSD13A
MIDN
MIEF1
MIER2
MMP1
MMP14
MNT
MOGS
MPG
MPHOSPH9
MRC2
MRNIP
MRPL36
MRPL52
MRPS6
MT2A
MVP
MXRA7
MXRA8
MYADM
MYL6
MYL6B
MYL9
MYO1D
MZF1
NAB2
NABP1
NARFL
NAV1
NCAPH2
NEK6
NEK7
NFIC
NFKBIE
NIN
NKTR
NOP14
NPRL3
NT5E
NUMA1
OAF
OPA3
ORAI3
ORAOV1
P4HA2
P4HB
PAFAH1B1
PALLD
PAM16
PAMR1
PANK2
PAPLN
PBX3
PC
PCBP2
PCDHGA1
PCDHGA10
PCDHGA11
PCDHGA12
PCDHGA2
PCDHGA3
PCDHGA4
PCDHGA5
PCDHGA6
PCDHGA7
PCDHGA9
PCDHGB1
PCDHGB2
PCDHGB3
PCDHGB4
PCDHGB6
PCDHGB7
PCDHGC3
PCDHGC5
PCGF3
PDAP1
PDE7A
PDGFRB
PDLIM1
PDLIM4
PDLIM7
PDXK
PELO
PFKFB3
PFKL
PFN1
PHC2
PHF12
PHLDA1
PHPT1
PI4KB
PIAS4
PIGQ
PLAT
PLAU
PLEC
PLPPR3
PLXND1
PMF1
PNKP
PNMA1
POLM
POLR2L
POLR3H
POR
POU2F1
PPIP5K1
PPP1R14B
PPP1R37
PPP1R9B
PPP2R1B
PPP2R5B
PRKCA
PRR16
PRRT2
PSKH1
PSMA5
PSMB10
PSMB7
PSMC3
PSMD11
PTBP1
PTDSS1
PTOV1
PXN
RAB11FIP3
RAB11FIP5
RAC1
RAC2
RACK1
RAI1
RASA3
RCC1
RELA
RGS17
RGS3
RIN2
RIN3
RIPOR3
RNF121
RNF123
RNF167
RNF24
RNF40
ROCK2
RPL12
RPL13
RPL18
RPL23A
RPL27A
RPL28
RPL3
RPL36
RPS19BP1
RPS5
RRAS
RREB1
RSRC1
RTEL1-TNFRSF6B
RTL10
RTL6
RUFY1
RUNX1
S100A16
S100A4
S100A6
SATB2
SBNO2
SEMA7A
SENP3
SEPT9
SERPINE1
SFXN5
SH2B3
SH3BGRL3
SH3BP4
SH3D21
SH3GL1
SH3PXD2A
SHC1
SHOX2
SIAH1
SIK2
SIPA1
SIPA1L1
SKIV2L
SLC12A4
SLC15A3
SLC16A3
SLC16A6
SLC1A5
SLC20A1
SLC25A37
SLC2A11
SLC2A3
SLC35B2
SLC39A13
SLC6A15
SLC9A1
SMAD3
SMAD7
SMARCC2
SMG5
SMIM29
SNF8
SNRK
SNX25
SNX5
SORT1
SPACA6
SPARC
SPEN
SPG7
SPIDR
SPON2
SPRED3
SPRY4
SPSB2
SPSB3
SQSTM1
SRA1
SRRM2
SSBP4
SSR3
ST3GAL2
ST5
STARD10
STAT6
STC1
STC2
STEAP1B
STIP1
STK11
STK19
STK24
STK40
SYDE1
TAF10
TAGLN2
TAOK2
TAX1BP3
TBC1D16
TBX5
TCF12
TCF7L2
TEX2
TGFBI
THAP7
THBS1
TLCD1
TMEM120A
TMEM132A
TMEM173
TMEM208
TMEM219
TMEM51
TMSB10
TNFRSF11B
TNFRSF12A
TNFSF15
TNIP1
TNKS1BP1
TNS3
TP53I13
TPBG
TPI1
TPP1
TRABD2A
TRAPPC3
TRIM41
TRIM8
TRIOBP
TRNP1
TRPV2
TSPAN4
TTBK2
TTC7A
TUBB
TUBB3
TYMP
UAP1L1
UBAP2
UBE2R2
UBE2Z
UBR5
UBXN11
ULK4
UQCRC1
USP5
USP53
VASN
VASP
VEGFA
VEGFB
VMP1
WBP1
WDFY2
WDR83
WDR83OS
WLS
WNT5A
XRCC3
ZBTB17
ZBTB47
ZBTB7A
ZC3H12A
ZDHHC14
ZFP36L1
ZMIZ1
ZMYND8
ZNF526
ZNF580
ZNF581
ZNF608
ZNF629
ZNF687
ZNF79
ZSWIM4
ZSWIM8
