# Supplementary material for: Transcription-dependent cohesin repositioning rewires chromatin loops in cellular senescence
Source: Nat Commun. 2020 Nov 27;11:6049. doi: 10.1038/s41467-020-19878-4 (PMC7695716; doi:10.1038/s41467-020-19878-4)
Supplement: Supplementary file 10 — Supplementary Data 7 [file 41467_2020_19878_MOESM10_ESM.xlsx]

## Sheet: Primers used
ACTB forward	5′-GGACTTCGAGCAAGAGATGG-3′
ACTB reverse	5′-AGGAAGGAAGGCTGGAAGAG-3′
HMGA2 forward	5′-AGCGCCTCAGAAGAGAGGA-3′
HMGA2 reverse	5′-AACTTGTTGTGGCCATTTCC-3′
IL1A forward primer	5′-AACCAGTGCTGCTGAAGGA-3′
IL1A reverse primer	5′-TTCTTAGTGCCGTGAGTTTCC-3′
IL1B forward primer	5′-CTGTCCTGCGTGTTGAAAGA-3′
IL1B reverse primer	5′-TTGGGTAATTTTTGGGATCTACA-3′
