# Supplementary material for: Transcription-dependent cohesin repositioning rewires chromatin loops in cellular senescence
Source: Nat Commun. 2020 Nov 27;11:6049. doi: 10.1038/s41467-020-19878-4 (PMC7695716; doi:10.1038/s41467-020-19878-4)
Supplement: Supplementary file 11 — Supplementary Data 8 [file 41467_2020_19878_MOESM11_ESM.xlsx]

## Sheet: Fig. 1e
ID	distance	Condition	Gene	Compare
Experiment_20200221.lif_IM Babe.v_psd4 FISH_HMGA2 63x.1_11	1.5393	Growing	HMGA2	Growing_HMGA2
Experiment_20200221.lif_IM Babe.v_psd4 FISH_HMGA2 63x.1_12	1.32128	Growing	HMGA2	Growing_HMGA2
Experiment_20200221.lif_IM Babe.v_psd4 FISH_HMGA2 63x.1_15	1.1721	Growing	HMGA2	Growing_HMGA2
Experiment_20200221.lif_IM Babe.v_psd4 FISH_HMGA2 63x.1_18	4.7041	Growing	HMGA2	Growing_HMGA2
Experiment_20200221.lif_IM Babe.v_psd4 FISH_HMGA2 63x.1_4	1.85557	Growing	HMGA2	Growing_HMGA2
Experiment_20200221.lif_IM Babe.v_psd4 FISH_HMGA2 63x.1_5	2.15935	Growing	HMGA2	Growing_HMGA2
Experiment_20200221.lif_IM Babe.v_psd4 FISH_HMGA2 63x.1_6	2.77197	Growing	HMGA2	Growing_HMGA2
Experiment_20200221.lif_IM Babe.v_psd4 FISH_HMGA2 63x.1_7	3.38978	Growing	HMGA2	Growing_HMGA2
Experiment_20200221.lif_IM Babe.v_psd4 FISH_HMGA2 63x.1_8	2.65514	Growing	HMGA2	Growing_HMGA2
Experiment_20200221.lif_IM Babe.v_psd4 FISH_HMGA2 63x.10_16	2.02334	Growing	HMGA2	Growing_HMGA2
Experiment_20200221.lif_IM Babe.v_psd4 FISH_HMGA2 63x.10_20	3.68124	Growing	HMGA2	Growing_HMGA2
Experiment_20200221.lif_IM Babe.v_psd4 FISH_HMGA2 63x.10_26	2.85895	Growing	HMGA2	Growing_HMGA2
Experiment_20200221.lif_IM Babe.v_psd4 FISH_HMGA2 63x.10_3	3.79396	Growing	HMGA2	Growing_HMGA2
Experiment_20200221.lif_IM Babe.v_psd4 FISH_HMGA2 63x.10_33	2.92922	Growing	HMGA2	Growing_HMGA2
Experiment_20200221.lif_IM Babe.v_psd4 FISH_HMGA2 63x.10_34	1.21049	Growing	HMGA2	Growing_HMGA2
Experiment_20200221.lif_IM Babe.v_psd4 FISH_HMGA2 63x.10_36	4.17759	Growing	HMGA2	Growing_HMGA2
Experiment_20200221.lif_IM Babe.v_psd4 FISH_HMGA2 63x.10_37	1.8937	Growing	HMGA2	Growing_HMGA2
Experiment_20200221.lif_IM Babe.v_psd4 FISH_HMGA2 63x.10_38	1.25495	Growing	HMGA2	Growing_HMGA2
Experiment_20200221.lif_IM Babe.v_psd4 FISH_HMGA2 63x.2_1	2.53625	Growing	HMGA2	Growing_HMGA2
Experiment_20200221.lif_IM Babe.v_psd4 FISH_HMGA2 63x.2_10	2.52664	Growing	HMGA2	Growing_HMGA2
Experiment_20200221.lif_IM Babe.v_psd4 FISH_HMGA2 63x.2_11	3.0036	Growing	HMGA2	Growing_HMGA2
Experiment_20200221.lif_IM Babe.v_psd4 FISH_HMGA2 63x.2_14	3.99638	Growing	HMGA2	Growing_HMGA2
Experiment_20200221.lif_IM Babe.v_psd4 FISH_HMGA2 63x.2_15	1.67174	Growing	HMGA2	Growing_HMGA2
Experiment_20200221.lif_IM Babe.v_psd4 FISH_HMGA2 63x.2_4	3.1182	Growing	HMGA2	Growing_HMGA2
Experiment_20200221.lif_IM Babe.v_psd4 FISH_HMGA2 63x.2_6	2.8928	Growing	HMGA2	Growing_HMGA2
Experiment_20200221.lif_IM Babe.v_psd4 FISH_HMGA2 63x.2_7	3.3809	Growing	HMGA2	Growing_HMGA2
Experiment_20200221.lif_IM Babe.v_psd4 FISH_HMGA2 63x.2_9	3.28361	Growing	HMGA2	Growing_HMGA2
Experiment_20200221.lif_IM Babe.v_psd4 FISH_HMGA2 63x.3_1	5.32392	Growing	HMGA2	Growing_HMGA2
Experiment_20200221.lif_IM Babe.v_psd4 FISH_HMGA2 63x.3_12	1.32181	Growing	HMGA2	Growing_HMGA2
Experiment_20200221.lif_IM Babe.v_psd4 FISH_HMGA2 63x.3_15	4.22878	Growing	HMGA2	Growing_HMGA2
Experiment_20200221.lif_IM Babe.v_psd4 FISH_HMGA2 63x.3_17	3.63032	Growing	HMGA2	Growing_HMGA2
Experiment_20200221.lif_IM Babe.v_psd4 FISH_HMGA2 63x.3_2	3.50267	Growing	HMGA2	Growing_HMGA2
Experiment_20200221.lif_IM Babe.v_psd4 FISH_HMGA2 63x.3_3	1.65245	Growing	HMGA2	Growing_HMGA2
Experiment_20200221.lif_IM Babe.v_psd4 FISH_HMGA2 63x.3_4	2.80693	Growing	HMGA2	Growing_HMGA2
Experiment_20200221.lif_IM Babe.v_psd4 FISH_HMGA2 63x.3_7	0.894551	Growing	HMGA2	Growing_HMGA2
Experiment_20200221.lif_IM Babe.v_psd4 FISH_HMGA2 63x.3_8	0.902256	Growing	HMGA2	Growing_HMGA2
Experiment_20200221.lif_IM Babe.v_psd4 FISH_HMGA2 63x.3_9	2.68983	Growing	HMGA2	Growing_HMGA2
Experiment_20200221.lif_IM Babe.v_psd4 FISH_HMGA2 63x.4_1	1.64455	Growing	HMGA2	Growing_HMGA2
Experiment_20200221.lif_IM Babe.v_psd4 FISH_HMGA2 63x.4_10	0.446045	Growing	HMGA2	Growing_HMGA2
Experiment_20200221.lif_IM Babe.v_psd4 FISH_HMGA2 63x.4_11	1.38082	Growing	HMGA2	Growing_HMGA2
Experiment_20200221.lif_IM Babe.v_psd4 FISH_HMGA2 63x.4_12	4.12756	Growing	HMGA2	Growing_HMGA2
Experiment_20200221.lif_IM Babe.v_psd4 FISH_HMGA2 63x.4_2	2.26085	Growing	HMGA2	Growing_HMGA2
Experiment_20200221.lif_IM Babe.v_psd4 FISH_HMGA2 63x.4_3	2.02415	Growing	HMGA2	Growing_HMGA2
Experiment_20200221.lif_IM Babe.v_psd4 FISH_HMGA2 63x.4_4	2.49705	Growing	HMGA2	Growing_HMGA2
Experiment_20200221.lif_IM Babe.v_psd4 FISH_HMGA2 63x.4_5	5.33421	Growing	HMGA2	Growing_HMGA2
Experiment_20200221.lif_IM Babe.v_psd4 FISH_HMGA2 63x.4_8	4.88608	Growing	HMGA2	Growing_HMGA2
Experiment_20200221.lif_IM Babe.v_psd4 FISH_HMGA2 63x.4_9	1.97714	Growing	HMGA2	Growing_HMGA2
Experiment_20200221.lif_IM Babe.v_psd4 FISH_HMGA2 63x.5_14	3.68982	Growing	HMGA2	Growing_HMGA2
Experiment_20200221.lif_IM Babe.v_psd4 FISH_HMGA2 63x.5_15	3.0551	Growing	HMGA2	Growing_HMGA2
Experiment_20200221.lif_IM Babe.v_psd4 FISH_HMGA2 63x.5_16	2.74768	Growing	HMGA2	Growing_HMGA2
Experiment_20200221.lif_IM Babe.v_psd4 FISH_HMGA2 63x.5_17	4.35352	Growing	HMGA2	Growing_HMGA2
Experiment_20200221.lif_IM Babe.v_psd4 FISH_HMGA2 63x.5_18	3.87032	Growing	HMGA2	Growing_HMGA2
Experiment_20200221.lif_IM Babe.v_psd4 FISH_HMGA2 63x.5_20	3.67746	Growing	HMGA2	Growing_HMGA2
Experiment_20200221.lif_IM Babe.v_psd4 FISH_HMGA2 63x.5_21	1.99014	Growing	HMGA2	Growing_HMGA2
Experiment_20200221.lif_IM Babe.v_psd4 FISH_HMGA2 63x.5_8	2.78491	Growing	HMGA2	Growing_HMGA2
Experiment_20200221.lif_IM Babe.v_psd4 FISH_HMGA2 63x.5_9	1.84067	Growing	HMGA2	Growing_HMGA2
Experiment_20200221.lif_IM Babe.v_psd4 FISH_HMGA2 63x.6_10	1.97921	Growing	HMGA2	Growing_HMGA2
Experiment_20200221.lif_IM Babe.v_psd4 FISH_HMGA2 63x.6_13	3.03142	Growing	HMGA2	Growing_HMGA2
Experiment_20200221.lif_IM Babe.v_psd4 FISH_HMGA2 63x.6_14	3.4875	Growing	HMGA2	Growing_HMGA2
Experiment_20200221.lif_IM Babe.v_psd4 FISH_HMGA2 63x.6_17	1.59151	Growing	HMGA2	Growing_HMGA2
Experiment_20200221.lif_IM Babe.v_psd4 FISH_HMGA2 63x.6_18	2.48758	Growing	HMGA2	Growing_HMGA2
Experiment_20200221.lif_IM Babe.v_psd4 FISH_HMGA2 63x.6_8	2.52976	Growing	HMGA2	Growing_HMGA2
Experiment_20200221.lif_IM Babe.v_psd4 FISH_HMGA2 63x.6_9	2.09237	Growing	HMGA2	Growing_HMGA2
Experiment_20200221.lif_IM Babe.v_psd4 FISH_HMGA2 63x.7_10	2.36314	Growing	HMGA2	Growing_HMGA2
Experiment_20200221.lif_IM Babe.v_psd4 FISH_HMGA2 63x.7_11	4.97124	Growing	HMGA2	Growing_HMGA2
Experiment_20200221.lif_IM Babe.v_psd4 FISH_HMGA2 63x.7_12	1.3858	Growing	HMGA2	Growing_HMGA2
Experiment_20200221.lif_IM Babe.v_psd4 FISH_HMGA2 63x.7_13	2.84584	Growing	HMGA2	Growing_HMGA2
Experiment_20200221.lif_IM Babe.v_psd4 FISH_HMGA2 63x.7_14	2.21405	Growing	HMGA2	Growing_HMGA2
Experiment_20200221.lif_IM Babe.v_psd4 FISH_HMGA2 63x.7_2	3.31321	Growing	HMGA2	Growing_HMGA2
Experiment_20200221.lif_IM Babe.v_psd4 FISH_HMGA2 63x.7_3	2.69873	Growing	HMGA2	Growing_HMGA2
Experiment_20200221.lif_IM Babe.v_psd4 FISH_HMGA2 63x.7_4	1.91384	Growing	HMGA2	Growing_HMGA2
Experiment_20200221.lif_IM Babe.v_psd4 FISH_HMGA2 63x.7_5	2.46666	Growing	HMGA2	Growing_HMGA2
Experiment_20200221.lif_IM Babe.v_psd4 FISH_HMGA2 63x.7_6	4.4603	Growing	HMGA2	Growing_HMGA2
Experiment_20200221.lif_IM Babe.v_psd4 FISH_HMGA2 63x.7_7	2.59653	Growing	HMGA2	Growing_HMGA2
Experiment_20200221.lif_IM Babe.v_psd4 FISH_HMGA2 63x.7_8	2.49039	Growing	HMGA2	Growing_HMGA2
Experiment_20200221.lif_IM Babe.v_psd4 FISH_HMGA2 63x.7_9	3.50683	Growing	HMGA2	Growing_HMGA2
Experiment_20200221.lif_IM Babe.v_psd4 FISH_HMGA2 63x.8_14	3.7482	Growing	HMGA2	Growing_HMGA2
Experiment_20200221.lif_IM Babe.v_psd4 FISH_HMGA2 63x.8_15	3.14189	Growing	HMGA2	Growing_HMGA2
Experiment_20200221.lif_IM Babe.v_psd4 FISH_HMGA2 63x.8_16	3.31773	Growing	HMGA2	Growing_HMGA2
Experiment_20200221.lif_IM Babe.v_psd4 FISH_HMGA2 63x.8_17	2.26621	Growing	HMGA2	Growing_HMGA2
Experiment_20200221.lif_IM Babe.v_psd4 FISH_HMGA2 63x.8_19	3.26561	Growing	HMGA2	Growing_HMGA2
Experiment_20200221.lif_IM Babe.v_psd4 FISH_HMGA2 63x.8_20	2.89462	Growing	HMGA2	Growing_HMGA2
Experiment_20200221.lif_IM Babe.v_psd4 FISH_HMGA2 63x.8_3	3.1711	Growing	HMGA2	Growing_HMGA2
Experiment_20200221.lif_IM Babe.v_psd4 FISH_HMGA2 63x.8_6	2.27457	Growing	HMGA2	Growing_HMGA2
Experiment_20200221.lif_IM Babe.v_psd4 FISH_HMGA2 63x.8_7	3.27473	Growing	HMGA2	Growing_HMGA2
Experiment_20200221.lif_IM Babe.v_psd4 FISH_HMGA2 63x.8_8	1.83381	Growing	HMGA2	Growing_HMGA2
Experiment_20200221.lif_IM Babe.v_psd4 FISH_HMGA2 63x.8_9	1.61703	Growing	HMGA2	Growing_HMGA2
Experiment_20200221.lif_IM Babe.v_psd4 FISH_HMGA2 63x.9_1	2.39636	Growing	HMGA2	Growing_HMGA2
Experiment_20200221.lif_IM Babe.v_psd4 FISH_HMGA2 63x.9_10	6.2464	Growing	HMGA2	Growing_HMGA2
Experiment_20200221.lif_IM Babe.v_psd4 FISH_HMGA2 63x.9_11	2.84877	Growing	HMGA2	Growing_HMGA2
Experiment_20200221.lif_IM Babe.v_psd4 FISH_HMGA2 63x.9_12	2.43981	Growing	HMGA2	Growing_HMGA2
Experiment_20200221.lif_IM Babe.v_psd4 FISH_HMGA2 63x.9_19	1.73328	Growing	HMGA2	Growing_HMGA2
Experiment_20200221.lif_IM Babe.v_psd4 FISH_HMGA2 63x.9_23	2.58645	Growing	HMGA2	Growing_HMGA2
Experiment_20200221.lif_IM Babe.v_psd4 FISH_HMGA2 63x.9_3	0.780569	Growing	HMGA2	Growing_HMGA2
Experiment_20200221.lif_IM Babe.v_psd4 FISH_HMGA2 63x.9_9	4.36537	Growing	HMGA2	Growing_HMGA2
Experiment_20200221.lif_IM Babe.v_psd4 FISH_HMGA2 63x11_1	4.2218	Growing	HMGA2	Growing_HMGA2
Experiment_20200221.lif_IM Babe.v_psd4 FISH_HMGA2 63x11_12	3.34816	Growing	HMGA2	Growing_HMGA2
Experiment_20200221.lif_IM Babe.v_psd4 FISH_HMGA2 63x11_13	4.68964	Growing	HMGA2	Growing_HMGA2
Experiment_20200221.lif_IM Babe.v_psd4 FISH_HMGA2 63x11_14	3.80435	Growing	HMGA2	Growing_HMGA2
Experiment_20200221.lif_IM Babe.v_psd4 FISH_HMGA2 63x11_2	4.72577	Growing	HMGA2	Growing_HMGA2
Experiment_20200221.lif_IM Babe.v_psd4 FISH_HMGA2 63x11_5	3.61898	Growing	HMGA2	Growing_HMGA2
Experiment_20200221.lif_IM Babe.v_psd4 FISH_HMGA2 63x11_6	1.1916	Growing	HMGA2	Growing_HMGA2
Experiment_20200221.lif_IM Babe.v_psd4 FISH_HMGA2 63x11_7	4.30449	Growing	HMGA2	Growing_HMGA2
Experiment_20200221.lif_IM Babe.v_psd4 FISH_HMGA2 63x11_8	2.25589	Growing	HMGA2	Growing_HMGA2
Experiment_20200221.lif_IM Babe.v_psd4 FISH_HMGA2 63x12_15	3.59528	Growing	HMGA2	Growing_HMGA2
Experiment_20200221.lif_IM Babe.v_psd4 FISH_HMGA2 63x12_16	1.03306	Growing	HMGA2	Growing_HMGA2
Experiment_20200221.lif_IM Babe.v_psd4 FISH_HMGA2 63x12_19	1.55102	Growing	HMGA2	Growing_HMGA2
Experiment_20200221.lif_IM Babe.v_psd4 FISH_HMGA2 63x12_20	2.95504	Growing	HMGA2	Growing_HMGA2
Experiment_20200221.lif_IM Babe.v_psd4 FISH_HMGA2 63x12_3	6.665	Growing	HMGA2	Growing_HMGA2
Experiment_20200221.lif_IM Babe.v_psd4 FISH_HMGA2 63x12_5	1.54712	Growing	HMGA2	Growing_HMGA2
Experiment_20200221.lif_IM Babe.v_psd4 FISH_HMGA2 63x13_11	3.23426	Growing	HMGA2	Growing_HMGA2
Experiment_20200221.lif_IM Babe.v_psd4 FISH_HMGA2 63x13_12	3.88805	Growing	HMGA2	Growing_HMGA2
Experiment_20200221.lif_IM Babe.v_psd4 FISH_HMGA2 63x13_18	3.06203	Growing	HMGA2	Growing_HMGA2
Experiment_20200221.lif_IM Babe.v_psd4 FISH_HMGA2 63x13_19	2.71514	Growing	HMGA2	Growing_HMGA2
Experiment_20200221.lif_IM Babe.v_psd4 FISH_HMGA2 63x13_2	5.35469	Growing	HMGA2	Growing_HMGA2
Experiment_20200221.lif_IM Babe.v_psd4 FISH_HMGA2 63x13_20	3.1808	Growing	HMGA2	Growing_HMGA2
Experiment_20200221.lif_IM Babe.v_psd4 FISH_HMGA2 63x13_23	2.13048	Growing	HMGA2	Growing_HMGA2
Experiment_20200221.lif_IM Babe.v_psd4 FISH_HMGA2 63x13_24	2.90536	Growing	HMGA2	Growing_HMGA2
Experiment_20200221.lif_IM Babe.v_psd4 FISH_HMGA2 63x13_25	1.10594	Growing	HMGA2	Growing_HMGA2
Experiment_20200221.lif_IM Babe.v_psd4 FISH_HMGA2 63x13_26	2.1913	Growing	HMGA2	Growing_HMGA2
Experiment_20200221.lif_IM Babe.v_psd4 FISH_HMGA2 63x13_27	3.2286	Growing	HMGA2	Growing_HMGA2
Experiment_20200221.lif_IM Babe.v_psd4 FISH_HMGA2 63x13_4	1.3983	Growing	HMGA2	Growing_HMGA2
Experiment_20200221.lif_IM Babe.v_psd4 FISH_HMGA2 63x13_5	0.830271	Growing	HMGA2	Growing_HMGA2
Experiment_20200221.lif_IM Babe.v_psd4 FISH_HMGA2 63x14_15	2.17596	Growing	HMGA2	Growing_HMGA2
Experiment_20200221.lif_IM Babe.v_psd4 FISH_HMGA2 63x14_16	2.36223	Growing	HMGA2	Growing_HMGA2
Experiment_20200221.lif_IM Babe.v_psd4 FISH_HMGA2 63x14_32	1.8517	Growing	HMGA2	Growing_HMGA2
Experiment_20200221.lif_IM Babe.v_psd4 FISH_HMGA2 63x14_6	1.97881	Growing	HMGA2	Growing_HMGA2
Experiment_20200221.lif_IM Babe.v_psd4 FISH_HMGA2 63x15_10	1.43377	Growing	HMGA2	Growing_HMGA2
Experiment_20200221.lif_IM Babe.v_psd4 FISH_HMGA2 63x15_11	3.01057	Growing	HMGA2	Growing_HMGA2
Experiment_20200221.lif_IM Babe.v_psd4 FISH_HMGA2 63x15_12	3.85986	Growing	HMGA2	Growing_HMGA2
Experiment_20200221.lif_IM Babe.v_psd4 FISH_HMGA2 63x15_13	3.97005	Growing	HMGA2	Growing_HMGA2
Experiment_20200221.lif_IM Babe.v_psd4 FISH_HMGA2 63x15_15	6.22275	Growing	HMGA2	Growing_HMGA2
Experiment_20200221.lif_IM Babe.v_psd4 FISH_HMGA2 63x15_2	2.27094	Growing	HMGA2	Growing_HMGA2
Experiment_20200221.lif_IM Babe.v_psd4 FISH_HMGA2 63x15_3	3.46297	Growing	HMGA2	Growing_HMGA2
Experiment_20200221.lif_IM Babe.v_psd4 FISH_HMGA2 63x15_8	0.960712	Growing	HMGA2	Growing_HMGA2
Experiment_20200221.lif_IM Babe.v_psd4 FISH_HMGA2 63x15_9	3.61346	Growing	HMGA2	Growing_HMGA2
Experiment_20200221.lif_IM Babe.v_psd4 FISH_HMGA2 63x16_1	3.46382	Growing	HMGA2	Growing_HMGA2
Experiment_20200221.lif_IM Babe.v_psd4 FISH_HMGA2 63x16_12	1.7688	Growing	HMGA2	Growing_HMGA2
Experiment_20200221.lif_IM Babe.v_psd4 FISH_HMGA2 63x16_13	2.87937	Growing	HMGA2	Growing_HMGA2
Experiment_20200221.lif_IM Babe.v_psd4 FISH_HMGA2 63x16_27	4.13834	Growing	HMGA2	Growing_HMGA2
Experiment_20200221.lif_IM Babe.v_psd4 FISH_HMGA2 63x16_32	2.47548	Growing	HMGA2	Growing_HMGA2
Experiment_20200221.lif_IM Babe.v_psd4 FISH_HMGA2 63x16_33	5.39382	Growing	HMGA2	Growing_HMGA2
Experiment_20200221.lif_IM Babe.v_psd4 FISH_HMGA2 63x17_1	0.933254	Growing	HMGA2	Growing_HMGA2
Experiment_20200221.lif_IM Babe.v_psd4 FISH_HMGA2 63x17_2	2.4167	Growing	HMGA2	Growing_HMGA2
Experiment_20200221.lif_IM Babe.v_psd4 FISH_HMGA2 63x17_3	5.28066	Growing	HMGA2	Growing_HMGA2
Experiment_20200221.lif_IM Babe.v_psd4 FISH_HMGA2 63x17_67	1.02528	Growing	HMGA2	Growing_HMGA2
Experiment_20200221.lif_IM Babe.v_psd4 FISH_HMGA2 63x17_70	2.64187	Growing	HMGA2	Growing_HMGA2
Experiment_20200221.lif_IM Babe.v_psd4 FISH_HMGA2 63x17_71	2.15737	Growing	HMGA2	Growing_HMGA2
Experiment_20200221.lif_IM Babe.v_psd4 FISH_HMGA2 63x17_72	3.17385	Growing	HMGA2	Growing_HMGA2
Experiment_20200221.lif_IM Babe.v_psd4 FISH_NRG1 63x.1_1	2.26193	Growing	NRG1	Growing_NRG1
Experiment_20200221.lif_IM Babe.v_psd4 FISH_NRG1 63x.1_12	3.35267	Growing	NRG1	Growing_NRG1
Experiment_20200221.lif_IM Babe.v_psd4 FISH_NRG1 63x.1_3	2.14957	Growing	NRG1	Growing_NRG1
Experiment_20200221.lif_IM Babe.v_psd4 FISH_NRG1 63x.1_5	1.84089	Growing	NRG1	Growing_NRG1
Experiment_20200221.lif_IM Babe.v_psd4 FISH_NRG1 63x.10_12	1.85541	Growing	NRG1	Growing_NRG1
Experiment_20200221.lif_IM Babe.v_psd4 FISH_NRG1 63x.10_13	1.82159	Growing	NRG1	Growing_NRG1
Experiment_20200221.lif_IM Babe.v_psd4 FISH_NRG1 63x.10_14	4.01684	Growing	NRG1	Growing_NRG1
Experiment_20200221.lif_IM Babe.v_psd4 FISH_NRG1 63x.10_17	3.00463	Growing	NRG1	Growing_NRG1
Experiment_20200221.lif_IM Babe.v_psd4 FISH_NRG1 63x.10_3	0.288444	Growing	NRG1	Growing_NRG1
Experiment_20200221.lif_IM Babe.v_psd4 FISH_NRG1 63x.10_4	2.94267	Growing	NRG1	Growing_NRG1
Experiment_20200221.lif_IM Babe.v_psd4 FISH_NRG1 63x.10_6	1.57777	Growing	NRG1	Growing_NRG1
Experiment_20200221.lif_IM Babe.v_psd4 FISH_NRG1 63x.10_7	2.52874	Growing	NRG1	Growing_NRG1
Experiment_20200221.lif_IM Babe.v_psd4 FISH_NRG1 63x.10_8	2.3295	Growing	NRG1	Growing_NRG1
Experiment_20200221.lif_IM Babe.v_psd4 FISH_NRG1 63x.10_9	2.008	Growing	NRG1	Growing_NRG1
Experiment_20200221.lif_IM Babe.v_psd4 FISH_NRG1 63x.11_10	2.74234	Growing	NRG1	Growing_NRG1
Experiment_20200221.lif_IM Babe.v_psd4 FISH_NRG1 63x.11_11	2.1436	Growing	NRG1	Growing_NRG1
Experiment_20200221.lif_IM Babe.v_psd4 FISH_NRG1 63x.11_12	6.81222	Growing	NRG1	Growing_NRG1
Experiment_20200221.lif_IM Babe.v_psd4 FISH_NRG1 63x.11_2	2.5571	Growing	NRG1	Growing_NRG1
Experiment_20200221.lif_IM Babe.v_psd4 FISH_NRG1 63x.11_3	2.06797	Growing	NRG1	Growing_NRG1
Experiment_20200221.lif_IM Babe.v_psd4 FISH_NRG1 63x.11_4	1.25493	Growing	NRG1	Growing_NRG1
Experiment_20200221.lif_IM Babe.v_psd4 FISH_NRG1 63x.11_5	3.05241	Growing	NRG1	Growing_NRG1
Experiment_20200221.lif_IM Babe.v_psd4 FISH_NRG1 63x.11_6	2.48876	Growing	NRG1	Growing_NRG1
Experiment_20200221.lif_IM Babe.v_psd4 FISH_NRG1 63x.11_9	1.96576	Growing	NRG1	Growing_NRG1
Experiment_20200221.lif_IM Babe.v_psd4 FISH_NRG1 63x.12_1	1.82873	Growing	NRG1	Growing_NRG1
Experiment_20200221.lif_IM Babe.v_psd4 FISH_NRG1 63x.12_11	3.13597	Growing	NRG1	Growing_NRG1
Experiment_20200221.lif_IM Babe.v_psd4 FISH_NRG1 63x.12_17	0.741543	Growing	NRG1	Growing_NRG1
Experiment_20200221.lif_IM Babe.v_psd4 FISH_NRG1 63x.12_18	2.53415	Growing	NRG1	Growing_NRG1
Experiment_20200221.lif_IM Babe.v_psd4 FISH_NRG1 63x.12_19	2.77955	Growing	NRG1	Growing_NRG1
Experiment_20200221.lif_IM Babe.v_psd4 FISH_NRG1 63x.12_2	2.07033	Growing	NRG1	Growing_NRG1
Experiment_20200221.lif_IM Babe.v_psd4 FISH_NRG1 63x.12_20	2.08801	Growing	NRG1	Growing_NRG1
Experiment_20200221.lif_IM Babe.v_psd4 FISH_NRG1 63x.12_25	3.32717	Growing	NRG1	Growing_NRG1
Experiment_20200221.lif_IM Babe.v_psd4 FISH_NRG1 63x.12_3	1.79532	Growing	NRG1	Growing_NRG1
Experiment_20200221.lif_IM Babe.v_psd4 FISH_NRG1 63x.12_4	1.54271	Growing	NRG1	Growing_NRG1
Experiment_20200221.lif_IM Babe.v_psd4 FISH_NRG1 63x.12_5	0.579634	Growing	NRG1	Growing_NRG1
Experiment_20200221.lif_IM Babe.v_psd4 FISH_NRG1 63x.12_6	2.33892	Growing	NRG1	Growing_NRG1
Experiment_20200221.lif_IM Babe.v_psd4 FISH_NRG1 63x.12_7	3.1531	Growing	NRG1	Growing_NRG1
Experiment_20200221.lif_IM Babe.v_psd4 FISH_NRG1 63x.12_9	2.07328	Growing	NRG1	Growing_NRG1
Experiment_20200221.lif_IM Babe.v_psd4 FISH_NRG1 63x.13_11	2.12709	Growing	NRG1	Growing_NRG1
Experiment_20200221.lif_IM Babe.v_psd4 FISH_NRG1 63x.13_12	1.1812	Growing	NRG1	Growing_NRG1
Experiment_20200221.lif_IM Babe.v_psd4 FISH_NRG1 63x.13_13	2.02419	Growing	NRG1	Growing_NRG1
Experiment_20200221.lif_IM Babe.v_psd4 FISH_NRG1 63x.13_14	1.93885	Growing	NRG1	Growing_NRG1
Experiment_20200221.lif_IM Babe.v_psd4 FISH_NRG1 63x.13_15	3.05919	Growing	NRG1	Growing_NRG1
Experiment_20200221.lif_IM Babe.v_psd4 FISH_NRG1 63x.13_16	3.24444	Growing	NRG1	Growing_NRG1
Experiment_20200221.lif_IM Babe.v_psd4 FISH_NRG1 63x.13_2	2.81822	Growing	NRG1	Growing_NRG1
Experiment_20200221.lif_IM Babe.v_psd4 FISH_NRG1 63x.13_3	3.38421	Growing	NRG1	Growing_NRG1
Experiment_20200221.lif_IM Babe.v_psd4 FISH_NRG1 63x.13_4	3.69196	Growing	NRG1	Growing_NRG1
Experiment_20200221.lif_IM Babe.v_psd4 FISH_NRG1 63x.13_5	1.75486	Growing	NRG1	Growing_NRG1
Experiment_20200221.lif_IM Babe.v_psd4 FISH_NRG1 63x.13_6	2.12418	Growing	NRG1	Growing_NRG1
Experiment_20200221.lif_IM Babe.v_psd4 FISH_NRG1 63x.13_7	1.99051	Growing	NRG1	Growing_NRG1
Experiment_20200221.lif_IM Babe.v_psd4 FISH_NRG1 63x.13_8	1.70338	Growing	NRG1	Growing_NRG1
Experiment_20200221.lif_IM Babe.v_psd4 FISH_NRG1 63x.13_9	0.3735	Growing	NRG1	Growing_NRG1
Experiment_20200221.lif_IM Babe.v_psd4 FISH_NRG1 63x.14_12	1.26134	Growing	NRG1	Growing_NRG1
Experiment_20200221.lif_IM Babe.v_psd4 FISH_NRG1 63x.14_15	2.32508	Growing	NRG1	Growing_NRG1
Experiment_20200221.lif_IM Babe.v_psd4 FISH_NRG1 63x.14_17	2.41588	Growing	NRG1	Growing_NRG1
Experiment_20200221.lif_IM Babe.v_psd4 FISH_NRG1 63x.15_10	1	Growing	NRG1	Growing_NRG1
Experiment_20200221.lif_IM Babe.v_psd4 FISH_NRG1 63x.15_2	3.20555	Growing	NRG1	Growing_NRG1
Experiment_20200221.lif_IM Babe.v_psd4 FISH_NRG1 63x.15_5	1.46263	Growing	NRG1	Growing_NRG1
Experiment_20200221.lif_IM Babe.v_psd4 FISH_NRG1 63x.15_7	5.07104	Growing	NRG1	Growing_NRG1
Experiment_20200221.lif_IM Babe.v_psd4 FISH_NRG1 63x.15_8	1.97642	Growing	NRG1	Growing_NRG1
Experiment_20200221.lif_IM Babe.v_psd4 FISH_NRG1 63x.16_10	1.78306	Growing	NRG1	Growing_NRG1
Experiment_20200221.lif_IM Babe.v_psd4 FISH_NRG1 63x.16_11	2.33821	Growing	NRG1	Growing_NRG1
Experiment_20200221.lif_IM Babe.v_psd4 FISH_NRG1 63x.16_12	9.47553	Growing	NRG1	Growing_NRG1
Experiment_20200221.lif_IM Babe.v_psd4 FISH_NRG1 63x.16_13	2.58877	Growing	NRG1	Growing_NRG1
Experiment_20200221.lif_IM Babe.v_psd4 FISH_NRG1 63x.16_14	1.16725	Growing	NRG1	Growing_NRG1
Experiment_20200221.lif_IM Babe.v_psd4 FISH_NRG1 63x.16_15	6.65046	Growing	NRG1	Growing_NRG1
Experiment_20200221.lif_IM Babe.v_psd4 FISH_NRG1 63x.16_16	3.03014	Growing	NRG1	Growing_NRG1
Experiment_20200221.lif_IM Babe.v_psd4 FISH_NRG1 63x.16_2	2.9079	Growing	NRG1	Growing_NRG1
Experiment_20200221.lif_IM Babe.v_psd4 FISH_NRG1 63x.16_3	3.40991	Growing	NRG1	Growing_NRG1
Experiment_20200221.lif_IM Babe.v_psd4 FISH_NRG1 63x.16_4	8.30848	Growing	NRG1	Growing_NRG1
Experiment_20200221.lif_IM Babe.v_psd4 FISH_NRG1 63x.16_5	1.81058	Growing	NRG1	Growing_NRG1
Experiment_20200221.lif_IM Babe.v_psd4 FISH_NRG1 63x.16_6	2.12152	Growing	NRG1	Growing_NRG1
Experiment_20200221.lif_IM Babe.v_psd4 FISH_NRG1 63x.16_7	1.71587	Growing	NRG1	Growing_NRG1
Experiment_20200221.lif_IM Babe.v_psd4 FISH_NRG1 63x.16_8	1.32345	Growing	NRG1	Growing_NRG1
Experiment_20200221.lif_IM Babe.v_psd4 FISH_NRG1 63x.16_9	2.31421	Growing	NRG1	Growing_NRG1
Experiment_20200221.lif_IM Babe.v_psd4 FISH_NRG1 63x.17_1	0.818446	Growing	NRG1	Growing_NRG1
Experiment_20200221.lif_IM Babe.v_psd4 FISH_NRG1 63x.17_10	1.77529	Growing	NRG1	Growing_NRG1
Experiment_20200221.lif_IM Babe.v_psd4 FISH_NRG1 63x.17_11	2.27529	Growing	NRG1	Growing_NRG1
Experiment_20200221.lif_IM Babe.v_psd4 FISH_NRG1 63x.17_13	2.06647	Growing	NRG1	Growing_NRG1
Experiment_20200221.lif_IM Babe.v_psd4 FISH_NRG1 63x.17_14	2.68551	Growing	NRG1	Growing_NRG1
Experiment_20200221.lif_IM Babe.v_psd4 FISH_NRG1 63x.17_15	1.43717	Growing	NRG1	Growing_NRG1
Experiment_20200221.lif_IM Babe.v_psd4 FISH_NRG1 63x.17_17	1.81631	Growing	NRG1	Growing_NRG1
Experiment_20200221.lif_IM Babe.v_psd4 FISH_NRG1 63x.17_19	1.00343	Growing	NRG1	Growing_NRG1
Experiment_20200221.lif_IM Babe.v_psd4 FISH_NRG1 63x.17_2	2.7209	Growing	NRG1	Growing_NRG1
Experiment_20200221.lif_IM Babe.v_psd4 FISH_NRG1 63x.17_20	2.49757	Growing	NRG1	Growing_NRG1
Experiment_20200221.lif_IM Babe.v_psd4 FISH_NRG1 63x.18_1	4.78778	Growing	NRG1	Growing_NRG1
Experiment_20200221.lif_IM Babe.v_psd4 FISH_NRG1 63x.18_10	2.26901	Growing	NRG1	Growing_NRG1
Experiment_20200221.lif_IM Babe.v_psd4 FISH_NRG1 63x.18_13	1.68055	Growing	NRG1	Growing_NRG1
Experiment_20200221.lif_IM Babe.v_psd4 FISH_NRG1 63x.18_14	5.07054	Growing	NRG1	Growing_NRG1
Experiment_20200221.lif_IM Babe.v_psd4 FISH_NRG1 63x.18_15	2.62727	Growing	NRG1	Growing_NRG1
Experiment_20200221.lif_IM Babe.v_psd4 FISH_NRG1 63x.18_16	3.73872	Growing	NRG1	Growing_NRG1
Experiment_20200221.lif_IM Babe.v_psd4 FISH_NRG1 63x.18_17	2.5085	Growing	NRG1	Growing_NRG1
Experiment_20200221.lif_IM Babe.v_psd4 FISH_NRG1 63x.18_18	4.32081	Growing	NRG1	Growing_NRG1
Experiment_20200221.lif_IM Babe.v_psd4 FISH_NRG1 63x.18_19	2.19754	Growing	NRG1	Growing_NRG1
Experiment_20200221.lif_IM Babe.v_psd4 FISH_NRG1 63x.18_2	1.18181	Growing	NRG1	Growing_NRG1
Experiment_20200221.lif_IM Babe.v_psd4 FISH_NRG1 63x.18_3	2.60321	Growing	NRG1	Growing_NRG1
Experiment_20200221.lif_IM Babe.v_psd4 FISH_NRG1 63x.18_4	2.91691	Growing	NRG1	Growing_NRG1
Experiment_20200221.lif_IM Babe.v_psd4 FISH_NRG1 63x.18_5	1.55292	Growing	NRG1	Growing_NRG1
Experiment_20200221.lif_IM Babe.v_psd4 FISH_NRG1 63x.18_6	1.48319	Growing	NRG1	Growing_NRG1
Experiment_20200221.lif_IM Babe.v_psd4 FISH_NRG1 63x.18_7	1.74867	Growing	NRG1	Growing_NRG1
Experiment_20200221.lif_IM Babe.v_psd4 FISH_NRG1 63x.18_8	0.937975	Growing	NRG1	Growing_NRG1
Experiment_20200221.lif_IM Babe.v_psd4 FISH_NRG1 63x.18_9	0.834135	Growing	NRG1	Growing_NRG1
Experiment_20200221.lif_IM Babe.v_psd4 FISH_NRG1 63x.19_18	14.2138	Growing	NRG1	Growing_NRG1
Experiment_20200221.lif_IM Babe.v_psd4 FISH_NRG1 63x.19_7	7.58997	Growing	NRG1	Growing_NRG1
Experiment_20200221.lif_IM Babe.v_psd4 FISH_NRG1 63x.2_11	2.28403	Growing	NRG1	Growing_NRG1
Experiment_20200221.lif_IM Babe.v_psd4 FISH_NRG1 63x.2_14	3.00719	Growing	NRG1	Growing_NRG1
Experiment_20200221.lif_IM Babe.v_psd4 FISH_NRG1 63x.2_17	2.6081	Growing	NRG1	Growing_NRG1
Experiment_20200221.lif_IM Babe.v_psd4 FISH_NRG1 63x.2_19	1.59726	Growing	NRG1	Growing_NRG1
Experiment_20200221.lif_IM Babe.v_psd4 FISH_NRG1 63x.2_2	1.28844	Growing	NRG1	Growing_NRG1
Experiment_20200221.lif_IM Babe.v_psd4 FISH_NRG1 63x.2_3	1.23026	Growing	NRG1	Growing_NRG1
Experiment_20200221.lif_IM Babe.v_psd4 FISH_NRG1 63x.2_4	1.33864	Growing	NRG1	Growing_NRG1
Experiment_20200221.lif_IM Babe.v_psd4 FISH_NRG1 63x.20_10	12.391	Growing	NRG1	Growing_NRG1
Experiment_20200221.lif_IM Babe.v_psd4 FISH_NRG1 63x.20_8	13.9413	Growing	NRG1	Growing_NRG1
Experiment_20200221.lif_IM Babe.v_psd4 FISH_NRG1 63x.3_1	2.07504	Growing	NRG1	Growing_NRG1
Experiment_20200221.lif_IM Babe.v_psd4 FISH_NRG1 63x.3_2	2.84427	Growing	NRG1	Growing_NRG1
Experiment_20200221.lif_IM Babe.v_psd4 FISH_NRG1 63x.3_3	2.12013	Growing	NRG1	Growing_NRG1
Experiment_20200221.lif_IM Babe.v_psd4 FISH_NRG1 63x.3_4	2.66113	Growing	NRG1	Growing_NRG1
Experiment_20200221.lif_IM Babe.v_psd4 FISH_NRG1 63x.3_5	1.30104	Growing	NRG1	Growing_NRG1
Experiment_20200221.lif_IM Babe.v_psd4 FISH_NRG1 63x.3_6	1.40834	Growing	NRG1	Growing_NRG1
Experiment_20200221.lif_IM Babe.v_psd4 FISH_NRG1 63x.3_7	2.48695	Growing	NRG1	Growing_NRG1
Experiment_20200221.lif_IM Babe.v_psd4 FISH_NRG1 63x.3_8	1.64783	Growing	NRG1	Growing_NRG1
Experiment_20200221.lif_IM Babe.v_psd4 FISH_NRG1 63x.4_10	4.07879	Growing	NRG1	Growing_NRG1
Experiment_20200221.lif_IM Babe.v_psd4 FISH_NRG1 63x.4_2	3.93674	Growing	NRG1	Growing_NRG1
Experiment_20200221.lif_IM Babe.v_psd4 FISH_NRG1 63x.5_10	0.263523	Growing	NRG1	Growing_NRG1
Experiment_20200221.lif_IM Babe.v_psd4 FISH_NRG1 63x.5_12	0.259466	Growing	NRG1	Growing_NRG1
Experiment_20200221.lif_IM Babe.v_psd4 FISH_NRG1 63x.5_13	1.19092	Growing	NRG1	Growing_NRG1
Experiment_20200221.lif_IM Babe.v_psd4 FISH_NRG1 63x.5_14	0.638071	Growing	NRG1	Growing_NRG1
Experiment_20200221.lif_IM Babe.v_psd4 FISH_NRG1 63x.5_3	0.372678	Growing	NRG1	Growing_NRG1
Experiment_20200221.lif_IM Babe.v_psd4 FISH_NRG1 63x.5_5	0.175684	Growing	NRG1	Growing_NRG1
Experiment_20200221.lif_IM Babe.v_psd4 FISH_NRG1 63x.5_7	0.0563665	Growing	NRG1	Growing_NRG1
Experiment_20200221.lif_IM Babe.v_psd4 FISH_NRG1 63x.5_9	0	Growing	NRG1	Growing_NRG1
Experiment_20200221.lif_IM Babe.v_psd4 FISH_NRG1 63x.6_9	17.8445	Growing	NRG1	Growing_NRG1
Experiment_20200221.lif_IM Babe.v_psd4 FISH_NRG1 63x.7_10	2.295	Growing	NRG1	Growing_NRG1
Experiment_20200221.lif_IM Babe.v_psd4 FISH_NRG1 63x.7_11	1.90462	Growing	NRG1	Growing_NRG1
Experiment_20200221.lif_IM Babe.v_psd4 FISH_NRG1 63x.7_12	2.81748	Growing	NRG1	Growing_NRG1
Experiment_20200221.lif_IM Babe.v_psd4 FISH_NRG1 63x.7_13	5.77479	Growing	NRG1	Growing_NRG1
Experiment_20200221.lif_IM Babe.v_psd4 FISH_NRG1 63x.7_16	4.30252	Growing	NRG1	Growing_NRG1
Experiment_20200221.lif_IM Babe.v_psd4 FISH_NRG1 63x.7_3	1.12734	Growing	NRG1	Growing_NRG1
Experiment_20200221.lif_IM Babe.v_psd4 FISH_NRG1 63x.7_4	4.48112	Growing	NRG1	Growing_NRG1
Experiment_20200221.lif_IM Babe.v_psd4 FISH_NRG1 63x.7_8	0.831394	Growing	NRG1	Growing_NRG1
Experiment_20200221.lif_IM Babe.v_psd4 FISH_NRG1 63x.7_9	2.65159	Growing	NRG1	Growing_NRG1
Experiment_20200221.lif_IM Babe.v_psd4 FISH_NRG1 63x.8_1	2.17353	Growing	NRG1	Growing_NRG1
Experiment_20200221.lif_IM Babe.v_psd4 FISH_NRG1 63x.8_16	1.64713	Growing	NRG1	Growing_NRG1
Experiment_20200221.lif_IM Babe.v_psd4 FISH_NRG1 63x.8_17	3.30808	Growing	NRG1	Growing_NRG1
Experiment_20200221.lif_IM Babe.v_psd4 FISH_NRG1 63x.8_2	1.90619	Growing	NRG1	Growing_NRG1
Experiment_20200221.lif_IM Babe.v_psd4 FISH_NRG1 63x.8_3	1.74098	Growing	NRG1	Growing_NRG1
Experiment_20200221.lif_IM Babe.v_psd4 FISH_NRG1 63x.8_5	1.31224	Growing	NRG1	Growing_NRG1
Experiment_20200221.lif_IM Babe.v_psd4 FISH_NRG1 63x.8_6	5.41985	Growing	NRG1	Growing_NRG1
Experiment_20200221.lif_IM Babe.v_psd4 FISH_NRG1 63x.8_7	8.80792	Growing	NRG1	Growing_NRG1
Experiment_20200221.lif_IM Babe.v_psd4 FISH_NRG1 63x.9_1	1.53009	Growing	NRG1	Growing_NRG1
Experiment_20200221.lif_IM Babe.v_psd4 FISH_NRG1 63x.9_10	1.80014	Growing	NRG1	Growing_NRG1
Experiment_20200221.lif_IM Babe.v_psd4 FISH_NRG1 63x.9_13	3.89122	Growing	NRG1	Growing_NRG1
Experiment_20200221.lif_IM Babe.v_psd4 FISH_NRG1 63x.9_15	1.23769	Growing	NRG1	Growing_NRG1
Experiment_20200221.lif_IM Babe.v_psd4 FISH_NRG1 63x.9_2	2.11818	Growing	NRG1	Growing_NRG1
Experiment_20200221.lif_IM Babe.v_psd4 FISH_NRG1 63x.9_3	3.73274	Growing	NRG1	Growing_NRG1
Experiment_20200221.lif_IM Babe.v_psd4 FISH_NRG1 63x.9_4	1.84675	Growing	NRG1	Growing_NRG1
Experiment_20200221.lif_IM Babe.v_psd4 FISH_NRG1 63x.9_5	0.72984	Growing	NRG1	Growing_NRG1
Experiment_20200221.lif_IM Babe.v_psd4 FISH_NRG1 63x.9_6	2.94456	Growing	NRG1	Growing_NRG1
Experiment_20200221.lif_IM Babe.v_psd4 FISH_NRG1 63x.9_8	2.83398	Growing	NRG1	Growing_NRG1
Experiment_20200221.lif_IM Babe.v_psd4 FISH_NRG1 63x.9_9	2.0328	Growing	NRG1	Growing_NRG1
Experiment_20200221.lif_IM BabeRas_psd4 FISH_HMGA2 63x.1_1	6.59551	RIS	HMGA2	RIS_HMGA2
Experiment_20200221.lif_IM BabeRas_psd4 FISH_HMGA2 63x.1_15	2.71679	RIS	HMGA2	RIS_HMGA2
Experiment_20200221.lif_IM BabeRas_psd4 FISH_HMGA2 63x.1_2	2.99559	RIS	HMGA2	RIS_HMGA2
Experiment_20200221.lif_IM BabeRas_psd4 FISH_HMGA2 63x.1_3	0.636921	RIS	HMGA2	RIS_HMGA2
Experiment_20200221.lif_IM BabeRas_psd4 FISH_HMGA2 63x.10_4	1.85564	RIS	HMGA2	RIS_HMGA2
Experiment_20200221.lif_IM BabeRas_psd4 FISH_HMGA2 63x.10_5	8.1493	RIS	HMGA2	RIS_HMGA2
Experiment_20200221.lif_IM BabeRas_psd4 FISH_HMGA2 63x.10_6	8.06188	RIS	HMGA2	RIS_HMGA2
Experiment_20200221.lif_IM BabeRas_psd4 FISH_HMGA2 63x.11_1	6.66973	RIS	HMGA2	RIS_HMGA2
Experiment_20200221.lif_IM BabeRas_psd4 FISH_HMGA2 63x.11_11	0.736945	RIS	HMGA2	RIS_HMGA2
Experiment_20200221.lif_IM BabeRas_psd4 FISH_HMGA2 63x.11_15	6.50172	RIS	HMGA2	RIS_HMGA2
Experiment_20200221.lif_IM BabeRas_psd4 FISH_HMGA2 63x.11_16	4.31129	RIS	HMGA2	RIS_HMGA2
Experiment_20200221.lif_IM BabeRas_psd4 FISH_HMGA2 63x.11_2	2.07362	RIS	HMGA2	RIS_HMGA2
Experiment_20200221.lif_IM BabeRas_psd4 FISH_HMGA2 63x.11_6	4.38808	RIS	HMGA2	RIS_HMGA2
Experiment_20200221.lif_IM BabeRas_psd4 FISH_HMGA2 63x.12_3	2.88306	RIS	HMGA2	RIS_HMGA2
Experiment_20200221.lif_IM BabeRas_psd4 FISH_HMGA2 63x.12_41	2.24249	RIS	HMGA2	RIS_HMGA2
Experiment_20200221.lif_IM BabeRas_psd4 FISH_HMGA2 63x.13_10	5.12402	RIS	HMGA2	RIS_HMGA2
Experiment_20200221.lif_IM BabeRas_psd4 FISH_HMGA2 63x.13_15	0.99434	RIS	HMGA2	RIS_HMGA2
Experiment_20200221.lif_IM BabeRas_psd4 FISH_HMGA2 63x.13_4	5.06169	RIS	HMGA2	RIS_HMGA2
Experiment_20200221.lif_IM BabeRas_psd4 FISH_HMGA2 63x.14_1	9.63637	RIS	HMGA2	RIS_HMGA2
Experiment_20200221.lif_IM BabeRas_psd4 FISH_HMGA2 63x.14_14	2.90619	RIS	HMGA2	RIS_HMGA2
Experiment_20200221.lif_IM BabeRas_psd4 FISH_HMGA2 63x.14_15	3.86644	RIS	HMGA2	RIS_HMGA2
Experiment_20200221.lif_IM BabeRas_psd4 FISH_HMGA2 63x.14_16	3.786	RIS	HMGA2	RIS_HMGA2
Experiment_20200221.lif_IM BabeRas_psd4 FISH_HMGA2 63x.14_20	4.27868	RIS	HMGA2	RIS_HMGA2
Experiment_20200221.lif_IM BabeRas_psd4 FISH_HMGA2 63x.15_39	4.14516	RIS	HMGA2	RIS_HMGA2
Experiment_20200221.lif_IM BabeRas_psd4 FISH_HMGA2 63x.15_50	1.13492	RIS	HMGA2	RIS_HMGA2
Experiment_20200221.lif_IM BabeRas_psd4 FISH_HMGA2 63x.15_51	1.08349	RIS	HMGA2	RIS_HMGA2
Experiment_20200221.lif_IM BabeRas_psd4 FISH_HMGA2 63x.16_10	2.03455	RIS	HMGA2	RIS_HMGA2
Experiment_20200221.lif_IM BabeRas_psd4 FISH_HMGA2 63x.16_12	1.74699	RIS	HMGA2	RIS_HMGA2
Experiment_20200221.lif_IM BabeRas_psd4 FISH_HMGA2 63x.16_13	3.80017	RIS	HMGA2	RIS_HMGA2
Experiment_20200221.lif_IM BabeRas_psd4 FISH_HMGA2 63x.16_16	2.63559	RIS	HMGA2	RIS_HMGA2
Experiment_20200221.lif_IM BabeRas_psd4 FISH_HMGA2 63x.16_17	2.01925	RIS	HMGA2	RIS_HMGA2
Experiment_20200221.lif_IM BabeRas_psd4 FISH_HMGA2 63x.17_28	3.92927	RIS	HMGA2	RIS_HMGA2
Experiment_20200221.lif_IM BabeRas_psd4 FISH_HMGA2 63x.17_29	1.6758	RIS	HMGA2	RIS_HMGA2
Experiment_20200221.lif_IM BabeRas_psd4 FISH_HMGA2 63x.17_30	4.20465	RIS	HMGA2	RIS_HMGA2
Experiment_20200221.lif_IM BabeRas_psd4 FISH_HMGA2 63x.18_15	2.9835	RIS	HMGA2	RIS_HMGA2
Experiment_20200221.lif_IM BabeRas_psd4 FISH_HMGA2 63x.18_30	4.95473	RIS	HMGA2	RIS_HMGA2
Experiment_20200221.lif_IM BabeRas_psd4 FISH_HMGA2 63x.18_31	4.93401	RIS	HMGA2	RIS_HMGA2
Experiment_20200221.lif_IM BabeRas_psd4 FISH_HMGA2 63x.2_1	6.08392	RIS	HMGA2	RIS_HMGA2
Experiment_20200221.lif_IM BabeRas_psd4 FISH_HMGA2 63x.2_4	6.26306	RIS	HMGA2	RIS_HMGA2
Experiment_20200221.lif_IM BabeRas_psd4 FISH_HMGA2 63x.2_5	4.3548	RIS	HMGA2	RIS_HMGA2
Experiment_20200221.lif_IM BabeRas_psd4 FISH_HMGA2 63x.2_6	5.50504	RIS	HMGA2	RIS_HMGA2
Experiment_20200221.lif_IM BabeRas_psd4 FISH_HMGA2 63x.2_7	3.13687	RIS	HMGA2	RIS_HMGA2
Experiment_20200221.lif_IM BabeRas_psd4 FISH_HMGA2 63x.2_9	2.74381	RIS	HMGA2	RIS_HMGA2
Experiment_20200221.lif_IM BabeRas_psd4 FISH_HMGA2 63x.3_16	5.49199	RIS	HMGA2	RIS_HMGA2
Experiment_20200221.lif_IM BabeRas_psd4 FISH_HMGA2 63x.3_6	3.81884	RIS	HMGA2	RIS_HMGA2
Experiment_20200221.lif_IM BabeRas_psd4 FISH_HMGA2 63x.3_7	6.81083	RIS	HMGA2	RIS_HMGA2
Experiment_20200221.lif_IM BabeRas_psd4 FISH_HMGA2 63x.3_8	3.14566	RIS	HMGA2	RIS_HMGA2
Experiment_20200221.lif_IM BabeRas_psd4 FISH_HMGA2 63x.3_9	2.3738	RIS	HMGA2	RIS_HMGA2
Experiment_20200221.lif_IM BabeRas_psd4 FISH_HMGA2 63x.4_1	2.53793	RIS	HMGA2	RIS_HMGA2
Experiment_20200221.lif_IM BabeRas_psd4 FISH_HMGA2 63x.4_2	5.18418	RIS	HMGA2	RIS_HMGA2
Experiment_20200221.lif_IM BabeRas_psd4 FISH_HMGA2 63x.5_1	3.19653	RIS	HMGA2	RIS_HMGA2
Experiment_20200221.lif_IM BabeRas_psd4 FISH_HMGA2 63x.5_10	2.13703	RIS	HMGA2	RIS_HMGA2
Experiment_20200221.lif_IM BabeRas_psd4 FISH_HMGA2 63x.5_2	3.46297	RIS	HMGA2	RIS_HMGA2
Experiment_20200221.lif_IM BabeRas_psd4 FISH_HMGA2 63x.5_3	4.12032	RIS	HMGA2	RIS_HMGA2
Experiment_20200221.lif_IM BabeRas_psd4 FISH_HMGA2 63x.5_4	1.33534	RIS	HMGA2	RIS_HMGA2
Experiment_20200221.lif_IM BabeRas_psd4 FISH_HMGA2 63x.5_7	2.27739	RIS	HMGA2	RIS_HMGA2
Experiment_20200221.lif_IM BabeRas_psd4 FISH_HMGA2 63x.5_8	2.83806	RIS	HMGA2	RIS_HMGA2
Experiment_20200221.lif_IM BabeRas_psd4 FISH_HMGA2 63x.5_9	3.73331	RIS	HMGA2	RIS_HMGA2
Experiment_20200221.lif_IM BabeRas_psd4 FISH_HMGA2 63x.6_13	5.23505	RIS	HMGA2	RIS_HMGA2
Experiment_20200221.lif_IM BabeRas_psd4 FISH_HMGA2 63x.6_14	1.47203	RIS	HMGA2	RIS_HMGA2
Experiment_20200221.lif_IM BabeRas_psd4 FISH_HMGA2 63x.6_15	2.38312	RIS	HMGA2	RIS_HMGA2
Experiment_20200221.lif_IM BabeRas_psd4 FISH_HMGA2 63x.6_4	5.36829	RIS	HMGA2	RIS_HMGA2
Experiment_20200221.lif_IM BabeRas_psd4 FISH_HMGA2 63x.7_12	3.77975	RIS	HMGA2	RIS_HMGA2
Experiment_20200221.lif_IM BabeRas_psd4 FISH_HMGA2 63x.7_15	2.8482	RIS	HMGA2	RIS_HMGA2
Experiment_20200221.lif_IM BabeRas_psd4 FISH_HMGA2 63x.7_16	3.40232	RIS	HMGA2	RIS_HMGA2
Experiment_20200221.lif_IM BabeRas_psd4 FISH_HMGA2 63x.7_19	4.65172	RIS	HMGA2	RIS_HMGA2
Experiment_20200221.lif_IM BabeRas_psd4 FISH_HMGA2 63x.8_3	0.563928	RIS	HMGA2	RIS_HMGA2
Experiment_20200221.lif_IM BabeRas_psd4 FISH_HMGA2 63x.8_4	2.45471	RIS	HMGA2	RIS_HMGA2
Experiment_20200221.lif_IM BabeRas_psd4 FISH_HMGA2 63x.8_5	3.18585	RIS	HMGA2	RIS_HMGA2
Experiment_20200221.lif_IM BabeRas_psd4 FISH_HMGA2 63x.8_6	2.59384	RIS	HMGA2	RIS_HMGA2
Experiment_20200221.lif_IM BabeRas_psd4 FISH_HMGA2 63x.8_7	1.81745	RIS	HMGA2	RIS_HMGA2
Experiment_20200221.lif_IM BabeRas_psd4 FISH_HMGA2 63x.8_8	2.17142	RIS	HMGA2	RIS_HMGA2
Experiment_20200221.lif_IM BabeRas_psd4 FISH_HMGA2 63x.8_9	0.643688	RIS	HMGA2	RIS_HMGA2
Experiment_20200221.lif_IM BabeRas_psd4 FISH_HMGA2 63x.9_1	3.30507	RIS	HMGA2	RIS_HMGA2
Experiment_20200221.lif_IM BabeRas_psd4 FISH_HMGA2 63x.9_12	5.5005	RIS	HMGA2	RIS_HMGA2
Experiment_20200221.lif_IM BabeRas_psd4 FISH_HMGA2 63x.9_13	7.0256	RIS	HMGA2	RIS_HMGA2
Experiment_20200221.lif_IM BabeRas_psd4 FISH_HMGA2 63x.9_24	9.4578	RIS	HMGA2	RIS_HMGA2
Experiment_20200221.lif_IM BabeRas_psd4 FISH_NRG1 63x.1_3	1.25963	RIS	NRG1	RIS_NRG1
Experiment_20200221.lif_IM BabeRas_psd4 FISH_NRG1 63x.10_4	5.57949	RIS	NRG1	RIS_NRG1
Experiment_20200221.lif_IM BabeRas_psd4 FISH_NRG1 63x.10_5	9.40077	RIS	NRG1	RIS_NRG1
Experiment_20200221.lif_IM BabeRas_psd4 FISH_NRG1 63x.10_6	4.43281	RIS	NRG1	RIS_NRG1
Experiment_20200221.lif_IM BabeRas_psd4 FISH_NRG1 63x.10_7	4.92231	RIS	NRG1	RIS_NRG1
Experiment_20200221.lif_IM BabeRas_psd4 FISH_NRG1 63x.11_3	2.0325	RIS	NRG1	RIS_NRG1
Experiment_20200221.lif_IM BabeRas_psd4 FISH_NRG1 63x.11_4	1.05162	RIS	NRG1	RIS_NRG1
Experiment_20200221.lif_IM BabeRas_psd4 FISH_NRG1 63x.11_5	11.728	RIS	NRG1	RIS_NRG1
Experiment_20200221.lif_IM BabeRas_psd4 FISH_NRG1 63x.12_1	12.4874	RIS	NRG1	RIS_NRG1
Experiment_20200221.lif_IM BabeRas_psd4 FISH_NRG1 63x.12_10	8.56851	RIS	NRG1	RIS_NRG1
Experiment_20200221.lif_IM BabeRas_psd4 FISH_NRG1 63x.12_8	11.7707	RIS	NRG1	RIS_NRG1
Experiment_20200221.lif_IM BabeRas_psd4 FISH_NRG1 63x.12_9	16.6347	RIS	NRG1	RIS_NRG1
Experiment_20200221.lif_IM BabeRas_psd4 FISH_NRG1 63x.13_17	6.93667	RIS	NRG1	RIS_NRG1
Experiment_20200221.lif_IM BabeRas_psd4 FISH_NRG1 63x.13_2	2.60004	RIS	NRG1	RIS_NRG1
Experiment_20200221.lif_IM BabeRas_psd4 FISH_NRG1 63x.14_1	8.64102	RIS	NRG1	RIS_NRG1
Experiment_20200221.lif_IM BabeRas_psd4 FISH_NRG1 63x.15_1	8.3877	RIS	NRG1	RIS_NRG1
Experiment_20200221.lif_IM BabeRas_psd4 FISH_NRG1 63x.15_12	15.0077	RIS	NRG1	RIS_NRG1
Experiment_20200221.lif_IM BabeRas_psd4 FISH_NRG1 63x.15_14	9.5	RIS	NRG1	RIS_NRG1
Experiment_20200221.lif_IM BabeRas_psd4 FISH_NRG1 63x.15_2	4.64973	RIS	NRG1	RIS_NRG1
Experiment_20200221.lif_IM BabeRas_psd4 FISH_NRG1 63x.15_8	9.92843	RIS	NRG1	RIS_NRG1
Experiment_20200221.lif_IM BabeRas_psd4 FISH_NRG1 63x.16_10	9.44107	RIS	NRG1	RIS_NRG1
Experiment_20200221.lif_IM BabeRas_psd4 FISH_NRG1 63x.17_1	11.1021	RIS	NRG1	RIS_NRG1
Experiment_20200221.lif_IM BabeRas_psd4 FISH_NRG1 63x.19_3	17.51	RIS	NRG1	RIS_NRG1
Experiment_20200221.lif_IM BabeRas_psd4 FISH_NRG1 63x.20_3	9.23958	RIS	NRG1	RIS_NRG1
Experiment_20200221.lif_IM BabeRas_psd4 FISH_NRG1 63x.20_6	1.36511	RIS	NRG1	RIS_NRG1
Experiment_20200221.lif_IM BabeRas_psd4 FISH_NRG1 63x.20_7	8.18993	RIS	NRG1	RIS_NRG1
Experiment_20200221.lif_IM BabeRas_psd4 FISH_NRG1 63x.21_1	18.8314	RIS	NRG1	RIS_NRG1
Experiment_20200221.lif_IM BabeRas_psd4 FISH_NRG1 63x.22_2	18.4281	RIS	NRG1	RIS_NRG1
Experiment_20200221.lif_IM BabeRas_psd4 FISH_NRG1 63x.23_12	9.02055	RIS	NRG1	RIS_NRG1
Experiment_20200221.lif_IM BabeRas_psd4 FISH_NRG1 63x.23_13	9.92332	RIS	NRG1	RIS_NRG1
Experiment_20200221.lif_IM BabeRas_psd4 FISH_NRG1 63x.23_6	16.0096	RIS	NRG1	RIS_NRG1
Experiment_20200221.lif_IM BabeRas_psd4 FISH_NRG1 63x.24_1	10.381	RIS	NRG1	RIS_NRG1
Experiment_20200221.lif_IM BabeRas_psd4 FISH_NRG1 63x.24_2	6.19983	RIS	NRG1	RIS_NRG1
Experiment_20200221.lif_IM BabeRas_psd4 FISH_NRG1 63x.3_3	7.07666	RIS	NRG1	RIS_NRG1
Experiment_20200221.lif_IM BabeRas_psd4 FISH_NRG1 63x.3_7	1.6912	RIS	NRG1	RIS_NRG1
Experiment_20200221.lif_IM BabeRas_psd4 FISH_NRG1 63x.3_8	7.16954	RIS	NRG1	RIS_NRG1
Experiment_20200221.lif_IM BabeRas_psd4 FISH_NRG1 63x.4_1	6.77449	RIS	NRG1	RIS_NRG1
Experiment_20200221.lif_IM BabeRas_psd4 FISH_NRG1 63x.4_2	4.7101	RIS	NRG1	RIS_NRG1
Experiment_20200221.lif_IM BabeRas_psd4 FISH_NRG1 63x.4_3	10.8004	RIS	NRG1	RIS_NRG1
Experiment_20200221.lif_IM BabeRas_psd4 FISH_NRG1 63x.4_7	5.72108	RIS	NRG1	RIS_NRG1
Experiment_20200221.lif_IM BabeRas_psd4 FISH_NRG1 63x.5_1	4.79048	RIS	NRG1	RIS_NRG1
Experiment_20200221.lif_IM BabeRas_psd4 FISH_NRG1 63x.5_2	6.44901	RIS	NRG1	RIS_NRG1
Experiment_20200221.lif_IM BabeRas_psd4 FISH_NRG1 63x.5_3	1.31332	RIS	NRG1	RIS_NRG1
Experiment_20200221.lif_IM BabeRas_psd4 FISH_NRG1 63x.5_6	9.92928	RIS	NRG1	RIS_NRG1
Experiment_20200221.lif_IM BabeRas_psd4 FISH_NRG1 63x.5_9	3.96473	RIS	NRG1	RIS_NRG1
Experiment_20200221.lif_IM BabeRas_psd4 FISH_NRG1 63x.6_1	2.0418	RIS	NRG1	RIS_NRG1
Experiment_20200221.lif_IM BabeRas_psd4 FISH_NRG1 63x.6_5	4.02665	RIS	NRG1	RIS_NRG1
Experiment_20200221.lif_IM BabeRas_psd4 FISH_NRG1 63x.6_7	3.44482	RIS	NRG1	RIS_NRG1
Experiment_20200221.lif_IM BabeRas_psd4 FISH_NRG1 63x.7_1	6.7902	RIS	NRG1	RIS_NRG1
Experiment_20200221.lif_IM BabeRas_psd4 FISH_NRG1 63x.7_7	1.83658	RIS	NRG1	RIS_NRG1
Experiment_20200221.lif_IM BabeRas_psd4 FISH_NRG1 63x.7_9	5.22915	RIS	NRG1	RIS_NRG1
Experiment_20200221.lif_IM BabeRas_psd4 FISH_NRG1 63x.8_1	4.75208	RIS	NRG1	RIS_NRG1
Experiment_20200221.lif_IM BabeRas_psd4 FISH_NRG1 63x.8_2	4.01355	RIS	NRG1	RIS_NRG1
Experiment_20200221.lif_IM BabeRas_psd4 FISH_NRG1 63x.8_3	8.53804	RIS	NRG1	RIS_NRG1
Experiment_20200221.lif_IM BabeRas_psd4 FISH_NRG1 63x.8_4	4.90576	RIS	NRG1	RIS_NRG1
Experiment_20200221.lif_IM BabeRas_psd4 FISH_NRG1 63x.9_10	2.46161	RIS	NRG1	RIS_NRG1
Experiment_20200221.lif_IM BabeRas_psd4 FISH_NRG1 63x.9_8	2.71258	RIS	NRG1	RIS_NRG1
Experiment_20200221.lif_IM BabeRas_psd4 FISH_NRG1 63x.9_9	2.91583	RIS	NRG1	RIS_NRG1
Growing_HMGA2_psd4_IMR90_v.lif_Growing_HMGA2_v_psd4_63x_1_14	4.59418	Growing	HMGA2	Growing_HMGA2
Growing_HMGA2_psd4_IMR90_v.lif_Growing_HMGA2_v_psd4_63x_1_17	4.7068	Growing	HMGA2	Growing_HMGA2
Growing_HMGA2_psd4_IMR90_v.lif_Growing_HMGA2_v_psd4_63x_1_18	1.80611	Growing	HMGA2	Growing_HMGA2
Growing_HMGA2_psd4_IMR90_v.lif_Growing_HMGA2_v_psd4_63x_1_21	1	Growing	HMGA2	Growing_HMGA2
Growing_HMGA2_psd4_IMR90_v.lif_Growing_HMGA2_v_psd4_63x_1_7	0.913625	Growing	HMGA2	Growing_HMGA2
Growing_HMGA2_psd4_IMR90_v.lif_Growing_HMGA2_v_psd4_63x_10_1	3.6326	Growing	HMGA2	Growing_HMGA2
Growing_HMGA2_psd4_IMR90_v.lif_Growing_HMGA2_v_psd4_63x_10_2	3.16434	Growing	HMGA2	Growing_HMGA2
Growing_HMGA2_psd4_IMR90_v.lif_Growing_HMGA2_v_psd4_63x_10_3	2.7824	Growing	HMGA2	Growing_HMGA2
Growing_HMGA2_psd4_IMR90_v.lif_Growing_HMGA2_v_psd4_63x_10_4	1.25942	Growing	HMGA2	Growing_HMGA2
Growing_HMGA2_psd4_IMR90_v.lif_Growing_HMGA2_v_psd4_63x_10_5	5.94962	Growing	HMGA2	Growing_HMGA2
Growing_HMGA2_psd4_IMR90_v.lif_Growing_HMGA2_v_psd4_63x_10_6	4.58248	Growing	HMGA2	Growing_HMGA2
Growing_HMGA2_psd4_IMR90_v.lif_Growing_HMGA2_v_psd4_63x_10_7	4.34977	Growing	HMGA2	Growing_HMGA2
Growing_HMGA2_psd4_IMR90_v.lif_Growing_HMGA2_v_psd4_63x_10_8	1.9345	Growing	HMGA2	Growing_HMGA2
Growing_HMGA2_psd4_IMR90_v.lif_Growing_HMGA2_v_psd4_63x_11_1	1.45877	Growing	HMGA2	Growing_HMGA2
Growing_HMGA2_psd4_IMR90_v.lif_Growing_HMGA2_v_psd4_63x_11_10	2.13338	Growing	HMGA2	Growing_HMGA2
Growing_HMGA2_psd4_IMR90_v.lif_Growing_HMGA2_v_psd4_63x_11_2	4.1819	Growing	HMGA2	Growing_HMGA2
Growing_HMGA2_psd4_IMR90_v.lif_Growing_HMGA2_v_psd4_63x_11_3	3.61266	Growing	HMGA2	Growing_HMGA2
Growing_HMGA2_psd4_IMR90_v.lif_Growing_HMGA2_v_psd4_63x_11_4	0.939057	Growing	HMGA2	Growing_HMGA2
Growing_HMGA2_psd4_IMR90_v.lif_Growing_HMGA2_v_psd4_63x_11_8	0.800569	Growing	HMGA2	Growing_HMGA2
Growing_HMGA2_psd4_IMR90_v.lif_Growing_HMGA2_v_psd4_63x_11_9	1.44106	Growing	HMGA2	Growing_HMGA2
Growing_HMGA2_psd4_IMR90_v.lif_Growing_HMGA2_v_psd4_63x_12_1	2.18794	Growing	HMGA2	Growing_HMGA2
Growing_HMGA2_psd4_IMR90_v.lif_Growing_HMGA2_v_psd4_63x_12_10	1.83794	Growing	HMGA2	Growing_HMGA2
Growing_HMGA2_psd4_IMR90_v.lif_Growing_HMGA2_v_psd4_63x_12_11	2.00688	Growing	HMGA2	Growing_HMGA2
Growing_HMGA2_psd4_IMR90_v.lif_Growing_HMGA2_v_psd4_63x_12_12	2.49096	Growing	HMGA2	Growing_HMGA2
Growing_HMGA2_psd4_IMR90_v.lif_Growing_HMGA2_v_psd4_63x_12_13	1.89801	Growing	HMGA2	Growing_HMGA2
Growing_HMGA2_psd4_IMR90_v.lif_Growing_HMGA2_v_psd4_63x_12_14	4.18075	Growing	HMGA2	Growing_HMGA2
Growing_HMGA2_psd4_IMR90_v.lif_Growing_HMGA2_v_psd4_63x_12_15	2.13966	Growing	HMGA2	Growing_HMGA2
Growing_HMGA2_psd4_IMR90_v.lif_Growing_HMGA2_v_psd4_63x_12_16	2.24762	Growing	HMGA2	Growing_HMGA2
Growing_HMGA2_psd4_IMR90_v.lif_Growing_HMGA2_v_psd4_63x_12_2	2.21744	Growing	HMGA2	Growing_HMGA2
Growing_HMGA2_psd4_IMR90_v.lif_Growing_HMGA2_v_psd4_63x_12_7	1.56426	Growing	HMGA2	Growing_HMGA2
Growing_HMGA2_psd4_IMR90_v.lif_Growing_HMGA2_v_psd4_63x_12_8	3.46867	Growing	HMGA2	Growing_HMGA2
Growing_HMGA2_psd4_IMR90_v.lif_Growing_HMGA2_v_psd4_63x_12_9	3.00266	Growing	HMGA2	Growing_HMGA2
Growing_HMGA2_psd4_IMR90_v.lif_Growing_HMGA2_v_psd4_63x_13_10	3.30157	Growing	HMGA2	Growing_HMGA2
Growing_HMGA2_psd4_IMR90_v.lif_Growing_HMGA2_v_psd4_63x_13_2	5.92044	Growing	HMGA2	Growing_HMGA2
Growing_HMGA2_psd4_IMR90_v.lif_Growing_HMGA2_v_psd4_63x_13_4	3.72078	Growing	HMGA2	Growing_HMGA2
Growing_HMGA2_psd4_IMR90_v.lif_Growing_HMGA2_v_psd4_63x_13_5	2.47768	Growing	HMGA2	Growing_HMGA2
Growing_HMGA2_psd4_IMR90_v.lif_Growing_HMGA2_v_psd4_63x_13_6	0.745357	Growing	HMGA2	Growing_HMGA2
Growing_HMGA2_psd4_IMR90_v.lif_Growing_HMGA2_v_psd4_63x_13_7	2.61943	Growing	HMGA2	Growing_HMGA2
Growing_HMGA2_psd4_IMR90_v.lif_Growing_HMGA2_v_psd4_63x_13_9	4.23673	Growing	HMGA2	Growing_HMGA2
Growing_HMGA2_psd4_IMR90_v.lif_Growing_HMGA2_v_psd4_63x_14_14	2.85934	Growing	HMGA2	Growing_HMGA2
Growing_HMGA2_psd4_IMR90_v.lif_Growing_HMGA2_v_psd4_63x_14_15	2.22853	Growing	HMGA2	Growing_HMGA2
Growing_HMGA2_psd4_IMR90_v.lif_Growing_HMGA2_v_psd4_63x_14_16	3.06182	Growing	HMGA2	Growing_HMGA2
Growing_HMGA2_psd4_IMR90_v.lif_Growing_HMGA2_v_psd4_63x_14_19	1.07905	Growing	HMGA2	Growing_HMGA2
Growing_HMGA2_psd4_IMR90_v.lif_Growing_HMGA2_v_psd4_63x_14_20	1.83185	Growing	HMGA2	Growing_HMGA2
Growing_HMGA2_psd4_IMR90_v.lif_Growing_HMGA2_v_psd4_63x_14_21	1.16276	Growing	HMGA2	Growing_HMGA2
Growing_HMGA2_psd4_IMR90_v.lif_Growing_HMGA2_v_psd4_63x_15_10	2.78436	Growing	HMGA2	Growing_HMGA2
Growing_HMGA2_psd4_IMR90_v.lif_Growing_HMGA2_v_psd4_63x_15_11	3.47685	Growing	HMGA2	Growing_HMGA2
Growing_HMGA2_psd4_IMR90_v.lif_Growing_HMGA2_v_psd4_63x_15_14	1.00289	Growing	HMGA2	Growing_HMGA2
Growing_HMGA2_psd4_IMR90_v.lif_Growing_HMGA2_v_psd4_63x_15_17	1.34668	Growing	HMGA2	Growing_HMGA2
Growing_HMGA2_psd4_IMR90_v.lif_Growing_HMGA2_v_psd4_63x_15_2	1.72791	Growing	HMGA2	Growing_HMGA2
Growing_HMGA2_psd4_IMR90_v.lif_Growing_HMGA2_v_psd4_63x_15_3	1.70599	Growing	HMGA2	Growing_HMGA2
Growing_HMGA2_psd4_IMR90_v.lif_Growing_HMGA2_v_psd4_63x_15_4	5.77033	Growing	HMGA2	Growing_HMGA2
Growing_HMGA2_psd4_IMR90_v.lif_Growing_HMGA2_v_psd4_63x_15_5	2.45676	Growing	HMGA2	Growing_HMGA2
Growing_HMGA2_psd4_IMR90_v.lif_Growing_HMGA2_v_psd4_63x_15_6	3.2754	Growing	HMGA2	Growing_HMGA2
Growing_HMGA2_psd4_IMR90_v.lif_Growing_HMGA2_v_psd4_63x_15_8	1.63575	Growing	HMGA2	Growing_HMGA2
Growing_HMGA2_psd4_IMR90_v.lif_Growing_HMGA2_v_psd4_63x_15_9	2.62274	Growing	HMGA2	Growing_HMGA2
Growing_HMGA2_psd4_IMR90_v.lif_Growing_HMGA2_v_psd4_63x_16_1	2.12862	Growing	HMGA2	Growing_HMGA2
Growing_HMGA2_psd4_IMR90_v.lif_Growing_HMGA2_v_psd4_63x_16_10	0.793211	Growing	HMGA2	Growing_HMGA2
Growing_HMGA2_psd4_IMR90_v.lif_Growing_HMGA2_v_psd4_63x_16_13	4.04622	Growing	HMGA2	Growing_HMGA2
Growing_HMGA2_psd4_IMR90_v.lif_Growing_HMGA2_v_psd4_63x_16_16	4.82609	Growing	HMGA2	Growing_HMGA2
Growing_HMGA2_psd4_IMR90_v.lif_Growing_HMGA2_v_psd4_63x_16_2	2.63248	Growing	HMGA2	Growing_HMGA2
Growing_HMGA2_psd4_IMR90_v.lif_Growing_HMGA2_v_psd4_63x_16_8	0.930086	Growing	HMGA2	Growing_HMGA2
Growing_HMGA2_psd4_IMR90_v.lif_Growing_HMGA2_v_psd4_63x_16_9	1.3576	Growing	HMGA2	Growing_HMGA2
Growing_HMGA2_psd4_IMR90_v.lif_Growing_HMGA2_v_psd4_63x_17_1	3.62662	Growing	HMGA2	Growing_HMGA2
Growing_HMGA2_psd4_IMR90_v.lif_Growing_HMGA2_v_psd4_63x_17_10	2.16215	Growing	HMGA2	Growing_HMGA2
Growing_HMGA2_psd4_IMR90_v.lif_Growing_HMGA2_v_psd4_63x_17_11	4.59518	Growing	HMGA2	Growing_HMGA2
Growing_HMGA2_psd4_IMR90_v.lif_Growing_HMGA2_v_psd4_63x_17_12	2.95605	Growing	HMGA2	Growing_HMGA2
Growing_HMGA2_psd4_IMR90_v.lif_Growing_HMGA2_v_psd4_63x_17_13	4.15047	Growing	HMGA2	Growing_HMGA2
Growing_HMGA2_psd4_IMR90_v.lif_Growing_HMGA2_v_psd4_63x_17_2	3.75774	Growing	HMGA2	Growing_HMGA2
Growing_HMGA2_psd4_IMR90_v.lif_Growing_HMGA2_v_psd4_63x_17_3	1.88093	Growing	HMGA2	Growing_HMGA2
Growing_HMGA2_psd4_IMR90_v.lif_Growing_HMGA2_v_psd4_63x_17_9	1.67241	Growing	HMGA2	Growing_HMGA2
Growing_HMGA2_psd4_IMR90_v.lif_Growing_HMGA2_v_psd4_63x_18_11	2.50462	Growing	HMGA2	Growing_HMGA2
Growing_HMGA2_psd4_IMR90_v.lif_Growing_HMGA2_v_psd4_63x_18_12	2.6558	Growing	HMGA2	Growing_HMGA2
Growing_HMGA2_psd4_IMR90_v.lif_Growing_HMGA2_v_psd4_63x_18_13	2.33802	Growing	HMGA2	Growing_HMGA2
Growing_HMGA2_psd4_IMR90_v.lif_Growing_HMGA2_v_psd4_63x_18_14	2.93705	Growing	HMGA2	Growing_HMGA2
Growing_HMGA2_psd4_IMR90_v.lif_Growing_HMGA2_v_psd4_63x_18_15	3.61252	Growing	HMGA2	Growing_HMGA2
Growing_HMGA2_psd4_IMR90_v.lif_Growing_HMGA2_v_psd4_63x_18_19	5.957	Growing	HMGA2	Growing_HMGA2
Growing_HMGA2_psd4_IMR90_v.lif_Growing_HMGA2_v_psd4_63x_19_1	1.90505	Growing	HMGA2	Growing_HMGA2
Growing_HMGA2_psd4_IMR90_v.lif_Growing_HMGA2_v_psd4_63x_19_11	1.99527	Growing	HMGA2	Growing_HMGA2
Growing_HMGA2_psd4_IMR90_v.lif_Growing_HMGA2_v_psd4_63x_19_13	2.45441	Growing	HMGA2	Growing_HMGA2
Growing_HMGA2_psd4_IMR90_v.lif_Growing_HMGA2_v_psd4_63x_19_14	1.3149	Growing	HMGA2	Growing_HMGA2
Growing_HMGA2_psd4_IMR90_v.lif_Growing_HMGA2_v_psd4_63x_19_2	2.31101	Growing	HMGA2	Growing_HMGA2
Growing_HMGA2_psd4_IMR90_v.lif_Growing_HMGA2_v_psd4_63x_19_3	3.38067	Growing	HMGA2	Growing_HMGA2
Growing_HMGA2_psd4_IMR90_v.lif_Growing_HMGA2_v_psd4_63x_19_4	4.11254	Growing	HMGA2	Growing_HMGA2
Growing_HMGA2_psd4_IMR90_v.lif_Growing_HMGA2_v_psd4_63x_19_5	3.32509	Growing	HMGA2	Growing_HMGA2
Growing_HMGA2_psd4_IMR90_v.lif_Growing_HMGA2_v_psd4_63x_19_6	2.86593	Growing	HMGA2	Growing_HMGA2
Growing_HMGA2_psd4_IMR90_v.lif_Growing_HMGA2_v_psd4_63x_19_7	4.15477	Growing	HMGA2	Growing_HMGA2
Growing_HMGA2_psd4_IMR90_v.lif_Growing_HMGA2_v_psd4_63x_2_14	0.674454	Growing	HMGA2	Growing_HMGA2
Growing_HMGA2_psd4_IMR90_v.lif_Growing_HMGA2_v_psd4_63x_2_20	1.58171	Growing	HMGA2	Growing_HMGA2
Growing_HMGA2_psd4_IMR90_v.lif_Growing_HMGA2_v_psd4_63x_2_8	1.9175	Growing	HMGA2	Growing_HMGA2
Growing_HMGA2_psd4_IMR90_v.lif_Growing_HMGA2_v_psd4_63x_2_9	1.01078	Growing	HMGA2	Growing_HMGA2
Growing_HMGA2_psd4_IMR90_v.lif_Growing_HMGA2_v_psd4_63x_20_10	6.36921	Growing	HMGA2	Growing_HMGA2
Growing_HMGA2_psd4_IMR90_v.lif_Growing_HMGA2_v_psd4_63x_20_11	2.68817	Growing	HMGA2	Growing_HMGA2
Growing_HMGA2_psd4_IMR90_v.lif_Growing_HMGA2_v_psd4_63x_20_12	2.53752	Growing	HMGA2	Growing_HMGA2
Growing_HMGA2_psd4_IMR90_v.lif_Growing_HMGA2_v_psd4_63x_20_14	2.49317	Growing	HMGA2	Growing_HMGA2
Growing_HMGA2_psd4_IMR90_v.lif_Growing_HMGA2_v_psd4_63x_20_21	5.32554	Growing	HMGA2	Growing_HMGA2
Growing_HMGA2_psd4_IMR90_v.lif_Growing_HMGA2_v_psd4_63x_20_22	3.10776	Growing	HMGA2	Growing_HMGA2
Growing_HMGA2_psd4_IMR90_v.lif_Growing_HMGA2_v_psd4_63x_20_23	1.52378	Growing	HMGA2	Growing_HMGA2
Growing_HMGA2_psd4_IMR90_v.lif_Growing_HMGA2_v_psd4_63x_20_25	3.9433	Growing	HMGA2	Growing_HMGA2
Growing_HMGA2_psd4_IMR90_v.lif_Growing_HMGA2_v_psd4_63x_20_26	2.12095	Growing	HMGA2	Growing_HMGA2
Growing_HMGA2_psd4_IMR90_v.lif_Growing_HMGA2_v_psd4_63x_20_27	1.98566	Growing	HMGA2	Growing_HMGA2
Growing_HMGA2_psd4_IMR90_v.lif_Growing_HMGA2_v_psd4_63x_20_28	2.5382	Growing	HMGA2	Growing_HMGA2
Growing_HMGA2_psd4_IMR90_v.lif_Growing_HMGA2_v_psd4_63x_20_31	5.91285	Growing	HMGA2	Growing_HMGA2
Growing_HMGA2_psd4_IMR90_v.lif_Growing_HMGA2_v_psd4_63x_20_9	4.77712	Growing	HMGA2	Growing_HMGA2
Growing_HMGA2_psd4_IMR90_v.lif_Growing_HMGA2_v_psd4_63x_21_12	2.75761	Growing	HMGA2	Growing_HMGA2
Growing_HMGA2_psd4_IMR90_v.lif_Growing_HMGA2_v_psd4_63x_21_13	2.05375	Growing	HMGA2	Growing_HMGA2
Growing_HMGA2_psd4_IMR90_v.lif_Growing_HMGA2_v_psd4_63x_21_17	0.545802	Growing	HMGA2	Growing_HMGA2
Growing_HMGA2_psd4_IMR90_v.lif_Growing_HMGA2_v_psd4_63x_21_18	4.17025	Growing	HMGA2	Growing_HMGA2
Growing_HMGA2_psd4_IMR90_v.lif_Growing_HMGA2_v_psd4_63x_21_19	0.686625	Growing	HMGA2	Growing_HMGA2
Growing_HMGA2_psd4_IMR90_v.lif_Growing_HMGA2_v_psd4_63x_21_22	1.6589	Growing	HMGA2	Growing_HMGA2
Growing_HMGA2_psd4_IMR90_v.lif_Growing_HMGA2_v_psd4_63x_21_23	2.4204	Growing	HMGA2	Growing_HMGA2
Growing_HMGA2_psd4_IMR90_v.lif_Growing_HMGA2_v_psd4_63x_3_1	4.10931	Growing	HMGA2	Growing_HMGA2
Growing_HMGA2_psd4_IMR90_v.lif_Growing_HMGA2_v_psd4_63x_3_10	4.78862	Growing	HMGA2	Growing_HMGA2
Growing_HMGA2_psd4_IMR90_v.lif_Growing_HMGA2_v_psd4_63x_3_11	3.26736	Growing	HMGA2	Growing_HMGA2
Growing_HMGA2_psd4_IMR90_v.lif_Growing_HMGA2_v_psd4_63x_3_13	3.60117	Growing	HMGA2	Growing_HMGA2
Growing_HMGA2_psd4_IMR90_v.lif_Growing_HMGA2_v_psd4_63x_3_18	1.59	Growing	HMGA2	Growing_HMGA2
Growing_HMGA2_psd4_IMR90_v.lif_Growing_HMGA2_v_psd4_63x_3_19	1.64007	Growing	HMGA2	Growing_HMGA2
Growing_HMGA2_psd4_IMR90_v.lif_Growing_HMGA2_v_psd4_63x_3_3	1.75091	Growing	HMGA2	Growing_HMGA2
Growing_HMGA2_psd4_IMR90_v.lif_Growing_HMGA2_v_psd4_63x_3_4	1.63248	Growing	HMGA2	Growing_HMGA2
Growing_HMGA2_psd4_IMR90_v.lif_Growing_HMGA2_v_psd4_63x_4_3	2.97848	Growing	HMGA2	Growing_HMGA2
Growing_HMGA2_psd4_IMR90_v.lif_Growing_HMGA2_v_psd4_63x_4_4	1.30476	Growing	HMGA2	Growing_HMGA2
Growing_HMGA2_psd4_IMR90_v.lif_Growing_HMGA2_v_psd4_63x_4_5	4.89103	Growing	HMGA2	Growing_HMGA2
Growing_HMGA2_psd4_IMR90_v.lif_Growing_HMGA2_v_psd4_63x_4_6	0.738453	Growing	HMGA2	Growing_HMGA2
Growing_HMGA2_psd4_IMR90_v.lif_Growing_HMGA2_v_psd4_63x_4_7	3.23966	Growing	HMGA2	Growing_HMGA2
Growing_HMGA2_psd4_IMR90_v.lif_Growing_HMGA2_v_psd4_63x_4_8	2.25315	Growing	HMGA2	Growing_HMGA2
Growing_HMGA2_psd4_IMR90_v.lif_Growing_HMGA2_v_psd4_63x_4_9	2.08487	Growing	HMGA2	Growing_HMGA2
Growing_HMGA2_psd4_IMR90_v.lif_Growing_HMGA2_v_psd4_63x_5_1	3.61716	Growing	HMGA2	Growing_HMGA2
Growing_HMGA2_psd4_IMR90_v.lif_Growing_HMGA2_v_psd4_63x_5_11	2.30658	Growing	HMGA2	Growing_HMGA2
Growing_HMGA2_psd4_IMR90_v.lif_Growing_HMGA2_v_psd4_63x_5_16	2.0974	Growing	HMGA2	Growing_HMGA2
Growing_HMGA2_psd4_IMR90_v.lif_Growing_HMGA2_v_psd4_63x_5_17	1.91371	Growing	HMGA2	Growing_HMGA2
Growing_HMGA2_psd4_IMR90_v.lif_Growing_HMGA2_v_psd4_63x_5_18	1.80779	Growing	HMGA2	Growing_HMGA2
Growing_HMGA2_psd4_IMR90_v.lif_Growing_HMGA2_v_psd4_63x_5_2	2.37171	Growing	HMGA2	Growing_HMGA2
Growing_HMGA2_psd4_IMR90_v.lif_Growing_HMGA2_v_psd4_63x_5_3	2.85022	Growing	HMGA2	Growing_HMGA2
Growing_HMGA2_psd4_IMR90_v.lif_Growing_HMGA2_v_psd4_63x_5_4	1.2605	Growing	HMGA2	Growing_HMGA2
Growing_HMGA2_psd4_IMR90_v.lif_Growing_HMGA2_v_psd4_63x_5_5	3.83758	Growing	HMGA2	Growing_HMGA2
Growing_HMGA2_psd4_IMR90_v.lif_Growing_HMGA2_v_psd4_63x_5_8	6.99023	Growing	HMGA2	Growing_HMGA2
Growing_HMGA2_psd4_IMR90_v.lif_Growing_HMGA2_v_psd4_63x_5_9	3.05493	Growing	HMGA2	Growing_HMGA2
Growing_HMGA2_psd4_IMR90_v.lif_Growing_HMGA2_v_psd4_63x_6_1	0.997906	Growing	HMGA2	Growing_HMGA2
Growing_HMGA2_psd4_IMR90_v.lif_Growing_HMGA2_v_psd4_63x_6_10	2.36198	Growing	HMGA2	Growing_HMGA2
Growing_HMGA2_psd4_IMR90_v.lif_Growing_HMGA2_v_psd4_63x_6_11	3.27115	Growing	HMGA2	Growing_HMGA2
Growing_HMGA2_psd4_IMR90_v.lif_Growing_HMGA2_v_psd4_63x_6_12	2.95746	Growing	HMGA2	Growing_HMGA2
Growing_HMGA2_psd4_IMR90_v.lif_Growing_HMGA2_v_psd4_63x_6_17	1.4373	Growing	HMGA2	Growing_HMGA2
Growing_HMGA2_psd4_IMR90_v.lif_Growing_HMGA2_v_psd4_63x_6_18	6.84343	Growing	HMGA2	Growing_HMGA2
Growing_HMGA2_psd4_IMR90_v.lif_Growing_HMGA2_v_psd4_63x_6_3	2.33182	Growing	HMGA2	Growing_HMGA2
Growing_HMGA2_psd4_IMR90_v.lif_Growing_HMGA2_v_psd4_63x_6_4	2.10396	Growing	HMGA2	Growing_HMGA2
Growing_HMGA2_psd4_IMR90_v.lif_Growing_HMGA2_v_psd4_63x_6_5	1.67504	Growing	HMGA2	Growing_HMGA2
Growing_HMGA2_psd4_IMR90_v.lif_Growing_HMGA2_v_psd4_63x_6_9	4.41199	Growing	HMGA2	Growing_HMGA2
Growing_HMGA2_psd4_IMR90_v.lif_Growing_HMGA2_v_psd4_63x_7_11	2.43323	Growing	HMGA2	Growing_HMGA2
Growing_HMGA2_psd4_IMR90_v.lif_Growing_HMGA2_v_psd4_63x_7_15	0.947624	Growing	HMGA2	Growing_HMGA2
Growing_HMGA2_psd4_IMR90_v.lif_Growing_HMGA2_v_psd4_63x_7_8	1.91285	Growing	HMGA2	Growing_HMGA2
Growing_HMGA2_psd4_IMR90_v.lif_Growing_HMGA2_v_psd4_63x_7_9	1.75788	Growing	HMGA2	Growing_HMGA2
Growing_HMGA2_psd4_IMR90_v.lif_Growing_HMGA2_v_psd4_63x_8_1	2.26539	Growing	HMGA2	Growing_HMGA2
Growing_HMGA2_psd4_IMR90_v.lif_Growing_HMGA2_v_psd4_63x_8_15	1.05339	Growing	HMGA2	Growing_HMGA2
Growing_HMGA2_psd4_IMR90_v.lif_Growing_HMGA2_v_psd4_63x_8_2	1.21564	Growing	HMGA2	Growing_HMGA2
Growing_HMGA2_psd4_IMR90_v.lif_Growing_HMGA2_v_psd4_63x_8_5	1.96282	Growing	HMGA2	Growing_HMGA2
Growing_HMGA2_psd4_IMR90_v.lif_Growing_HMGA2_v_psd4_63x_8_6	4.15494	Growing	HMGA2	Growing_HMGA2
Growing_HMGA2_psd4_IMR90_v.lif_Growing_HMGA2_v_psd4_63x_8_7	3.491	Growing	HMGA2	Growing_HMGA2
Growing_HMGA2_psd4_IMR90_v.lif_Growing_HMGA2_v_psd4_63x_9_1	4.17023	Growing	HMGA2	Growing_HMGA2
Growing_HMGA2_psd4_IMR90_v.lif_Growing_HMGA2_v_psd4_63x_9_12	0.645731	Growing	HMGA2	Growing_HMGA2
Growing_HMGA2_psd4_IMR90_v.lif_Growing_HMGA2_v_psd4_63x_9_13	4.90005	Growing	HMGA2	Growing_HMGA2
Growing_HMGA2_psd4_IMR90_v.lif_Growing_HMGA2_v_psd4_63x_9_16	4.66824	Growing	HMGA2	Growing_HMGA2
Growing_HMGA2_psd4_IMR90_v.lif_Growing_HMGA2_v_psd4_63x_9_17	3.55665	Growing	HMGA2	Growing_HMGA2
Growing_HMGA2_psd4_IMR90_v.lif_Growing_HMGA2_v_psd4_63x_9_19	1.10632	Growing	HMGA2	Growing_HMGA2
Growing_HMGA2_psd4_IMR90_v.lif_Growing_HMGA2_v_psd4_63x_9_2	2.54951	Growing	HMGA2	Growing_HMGA2
Growing_HMGA2_psd4_IMR90_v.lif_Growing_HMGA2_v_psd4_63x_9_20	2.44141	Growing	HMGA2	Growing_HMGA2
Growing_HMGA2_psd4_IMR90_v.lif_Growing_HMGA2_v_psd4_63x_9_21	4.46023	Growing	HMGA2	Growing_HMGA2
Growing_HMGA2_psd4_IMR90_v.lif_Growing_HMGA2_v_psd4_63x_9_3	2.01384	Growing	HMGA2	Growing_HMGA2
Growing_HMGA2_psd4_IMR90_v.lif_Growing_HMGA2_v_psd4_63x_9_4	1.80189	Growing	HMGA2	Growing_HMGA2
Growing_HMGA2_psd4_IMR90_v.lif_Growing_HMGA2_v_psd4_63x_9_5	3.64177	Growing	HMGA2	Growing_HMGA2
Growing_HMGA2_psd4_IMR90_v.lif_Growing_HMGA2_v_psd4_63x_9_7	4.97347	Growing	HMGA2	Growing_HMGA2
Growing_HMGA2_psd4_IMR90_v.lif_Growing_HMGA2_v_psd4_63x_9_8	3.10076	Growing	HMGA2	Growing_HMGA2
Growing_HMGA2_psd4_IMR90_v.lif_Growing_HMGA2_v_psd4_63x_9_9	1.61911	Growing	HMGA2	Growing_HMGA2
RIS_HMGA2_psd4_IMR90_pBabe.lif_Series003_12	4.03805	RIS	HMGA2	RIS_HMGA2
RIS_HMGA2_psd4_IMR90_pBabe.lif_Series003_13	1.98384	RIS	HMGA2	RIS_HMGA2
RIS_HMGA2_psd4_IMR90_pBabe.lif_Series003_3	3.17992	RIS	HMGA2	RIS_HMGA2
RIS_HMGA2_psd4_IMR90_pBabe.lif_Series005_17	1.31791	RIS	HMGA2	RIS_HMGA2
RIS_HMGA2_psd4_IMR90_pBabe.lif_Series005_25	2.63051	RIS	HMGA2	RIS_HMGA2
RIS_HMGA2_psd4_IMR90_pBabe.lif_Series005_26	6.23565	RIS	HMGA2	RIS_HMGA2
RIS_HMGA2_psd4_IMR90_pBabe.lif_Series005_8	7.2985	RIS	HMGA2	RIS_HMGA2
RIS_HMGA2_psd4_IMR90_pBabe.lif_Series005_9	2.89506	RIS	HMGA2	RIS_HMGA2
RIS_HMGA2_psd4_IMR90_pBabe.lif_Series007_1	4.71888	RIS	HMGA2	RIS_HMGA2
RIS_HMGA2_psd4_IMR90_pBabe.lif_Series007_27	2.5341	RIS	HMGA2	RIS_HMGA2
RIS_HMGA2_psd4_IMR90_pBabe.lif_Series007_9	1.43674	RIS	HMGA2	RIS_HMGA2
RIS_HMGA2_psd4_IMR90_pBabe.lif_Series009_11	1.497	RIS	HMGA2	RIS_HMGA2
RIS_HMGA2_psd4_IMR90_pBabe.lif_Series009_14	4.45461	RIS	HMGA2	RIS_HMGA2
RIS_HMGA2_psd4_IMR90_pBabe.lif_Series009_9	4.72955	RIS	HMGA2	RIS_HMGA2
RIS_HMGA2_psd4_IMR90_pBabe.lif_Series011_16	2.34866	RIS	HMGA2	RIS_HMGA2
RIS_HMGA2_psd4_IMR90_pBabe.lif_Series011_17	7.51622	RIS	HMGA2	RIS_HMGA2
RIS_HMGA2_psd4_IMR90_pBabe.lif_Series011_18	2.43455	RIS	HMGA2	RIS_HMGA2
RIS_HMGA2_psd4_IMR90_pBabe.lif_Series011_25	2.93769	RIS	HMGA2	RIS_HMGA2
RIS_HMGA2_psd4_IMR90_pBabe.lif_Series013_10	5.41728	RIS	HMGA2	RIS_HMGA2
RIS_HMGA2_psd4_IMR90_pBabe.lif_Series015_10	10.28	RIS	HMGA2	RIS_HMGA2
RIS_HMGA2_psd4_IMR90_pBabe.lif_Series015_17	2.24423	RIS	HMGA2	RIS_HMGA2
RIS_HMGA2_psd4_IMR90_pBabe.lif_Series015_3	3.61272	RIS	HMGA2	RIS_HMGA2
RIS_HMGA2_psd4_IMR90_pBabe.lif_Series017_1	3.10858	RIS	HMGA2	RIS_HMGA2
RIS_HMGA2_psd4_IMR90_pBabe.lif_Series017_2	8.75153	RIS	HMGA2	RIS_HMGA2
RIS_HMGA2_psd4_IMR90_pBabe.lif_Series017_8	3.68821	RIS	HMGA2	RIS_HMGA2
RIS_HMGA2_psd4_IMR90_pBabe.lif_Series019_13	3.83116	RIS	HMGA2	RIS_HMGA2
RIS_HMGA2_psd4_IMR90_pBabe.lif_Series019_51	4.30024	RIS	HMGA2	RIS_HMGA2
RIS_HMGA2_psd4_IMR90_pBabe.lif_Series019_60	1.8733	RIS	HMGA2	RIS_HMGA2
RIS_HMGA2_psd4_IMR90_pBabe.lif_Series021_16	7.34581	RIS	HMGA2	RIS_HMGA2
RIS_HMGA2_psd4_IMR90_pBabe.lif_Series021_42	2.92515	RIS	HMGA2	RIS_HMGA2
RIS_HMGA2_psd4_IMR90_pBabe.lif_Series023_10	4.48051	RIS	HMGA2	RIS_HMGA2
RIS_HMGA2_psd4_IMR90_pBabe.lif_Series023_3	8.76696	RIS	HMGA2	RIS_HMGA2
RIS_HMGA2_psd4_IMR90_pBabe.lif_Series023_46	3.08105	RIS	HMGA2	RIS_HMGA2
RIS_HMGA2_psd4_IMR90_pBabe.lif_Series023_47	3.06946	RIS	HMGA2	RIS_HMGA2
RIS_HMGA2_psd4_IMR90_pBabe.lif_Series023_59	2.78217	RIS	HMGA2	RIS_HMGA2
RIS_HMGA2_psd4_IMR90_pBabe.lif_Series025_1	2.38058	RIS	HMGA2	RIS_HMGA2
RIS_HMGA2_psd4_IMR90_pBabe.lif_Series027_4	3.56813	RIS	HMGA2	RIS_HMGA2
RIS_HMGA2_psd4_IMR90_pBabe.lif_Series029_10	2.48398	RIS	HMGA2	RIS_HMGA2
RIS_HMGA2_psd4_IMR90_pBabe.lif_Series029_33	6.23222	RIS	HMGA2	RIS_HMGA2

## Sheet: Supple Fig. 2c
replicate	IeR d0	IeR d6			Table Analyzed	HMGA2 qPCR t-test
1	1	2.34885
2	1	4.64541			Column C	IeR d6
3	1	5.33184			vs.	vs.
4	1	4.03431			Column B	IeR d0
5	1	2.41371
6	1	5.41827			Paired t test
7	1	4.46759			P value	0.0002
8	1	3.64666			P value summary	***
					Significantly different (P < 0.05)?	Yes
					One- or two-tailed P value?	Two-tailed
					t, df	t=7.271, df=7
					Number of pairs	8
					How big is the difference?
					Mean of differences (B - A)	3.038
					SD of differences	1.182
					SEM of differences	0.4178
					95% confidence interval	2.050 to 4.026
					R squared (partial eta squared)	0.8831
					How effective was the pairing?
					Correlation coefficient (r)	Horizontal line
					P value (one tailed)
					P value summary
					Was the pairing significantly effective?

## Sheet: Supple Fig. 7b
	Ctrl	Ctrl	Ctrl	Ctrl	Ctrl	Ctrl	Ctrl	Ctrl	Ctrl	TNFa	TNFa	TNFa	TNFa	TNFa	TNFa	TNFa	TNFa	TNFa
replicate	1	2	3	4	5	6	7	8	9	1	2	3	4	5	6	7	8	9
bActin	1	1	1	1	1	1	1	1	1	1	1	1	1	1	1	1	1	1
IL1A	1	1	1	1	1	1	1	1	1	2.94351	25.9074	39.51	4.63	12.35	25.63	20.29	20.72	14.74
IL1B	1	1	1	1	1	1	1	1	1	5.66349	25.1564	67.98	8.92	10.33	51.96	33.7	31.01	25.24
	Discovery?	P value	Mean of Ctrl	Mean of TNFa	Difference	SE of difference	t ratio	df	q value
bActin			1	1	0	0
IL1A	Yes	0.000291	1	18.52	-17.52	3.803	4.607	16	0.000588
IL1B	Yes	0.000912	1	28.88	-27.88	6.87	4.059	16	0.000921
